# Supplementary material for: Potential invasive plant expansion in global ecoregions under climate change
Source: PeerJ. 2019 Mar 5;7:e6479. doi: 10.7717/peerj.6479 (PMC6407507; doi:10.7717/peerj.6479)
Supplement: Supplemental Information 5 [file peerj-07-6479-s005.xlsx]

## Sheet: Invasive and native regions
Species	Invaisve regions	Native regions
Abelmoschus moschatus	Oceania	Oceania
Abelmoschus moschatus	Oceania	Asia
Abelmoschus moschatus	Oceania	Asia
Abelmoschus moschatus	South America	Asia
Abelmoschus moschatus	Oceania	Asia
Abelmoschus moschatus	Central America
Abelmoschus moschatus	Oceania
Abelmoschus moschatus	Asia
Abelmoschus moschatus	South America
Abelmoschus moschatus	Oceania
Abelmoschus moschatus	Oceania
Abelmoschus moschatus	Oceania
Abelmoschus moschatus	Oceania
Abelmoschus moschatus	Africa
Abelmoschus moschatus	Oceania
Abelmoschus moschatus	Oceania
Abelmoschus moschatus	North America
Abelmoschus moschatus	Oceania
Abrus precatorius	South America	Oceania
Abrus precatorius	South America	Asia
Abrus precatorius	South America	Africa
Abrus precatorius	Oceania	Asia
Abrus precatorius	Central America	Asia
Abrus precatorius	Asia	Oceania
Abrus precatorius	Central America	Oceania
Abrus precatorius	Oceania	Asia
Abrus precatorius	Oceania	Asia
Abrus precatorius	Oceania	Africa
Abrus precatorius	Oceania	Asia
Abrus precatorius	Central America	Africa
Abrus precatorius	North America	Asia
Abrus precatorius	North America	Africa
Abrus precatorius	Oceania	Asia
Abrus precatorius		Africa
Abrus precatorius		Africa
Abrus precatorius		#N/A
Abrus precatorius		Asia
Abrus precatorius		Oceania
Abrus precatorius		Asia
Abrus precatorius		Africa
Abrus precatorius		Africa
Abrus precatorius		Africa
Abrus precatorius		Asia
Abrus precatorius		Africa
Abrus precatorius		Africa
Abrus precatorius		Asia
Abrus precatorius		Africa
Abrus precatorius		Asia
Abrus precatorius		Africa
Abrus precatorius		Africa
Abrus precatorius		Asia
Acacia farnesiana	#N/A	South America
Acacia farnesiana	South America	South America
Acacia farnesiana	South America	South America
Acacia farnesiana	#N/A	South America
Acacia farnesiana	Oceania	North America
Acacia farnesiana	South America	South America
Acacia farnesiana	South America	Central America
Acacia farnesiana	Asia	Central America
Acacia farnesiana	South America	North America
Acacia farnesiana	Asia	Central America
Acacia farnesiana	Oceania	South America
Acacia farnesiana	Central America	Europe
Acacia farnesiana	North America	South America
Acacia farnesiana	Oceania	Central America
Acacia farnesiana	Europe	Central America
Acacia farnesiana	Oceania	South America
Acacia farnesiana	South America	Central America
Acacia farnesiana	Central America	Central America
Acacia farnesiana	Oceania	South America
Acacia farnesiana	Asia	Central America
Acacia farnesiana	Asia	Central America
Acacia farnesiana	Europe	Central America
Acacia farnesiana	South America	South America
Acacia farnesiana	Asia	North America
Acacia farnesiana	Oceania	South America
Acacia farnesiana	Asia	North America
Acacia farnesiana	South America	North America
Acacia farnesiana	Africa	South America
Acacia farnesiana	Africa	#N/A
Acacia farnesiana	South America	North America
Acacia farnesiana	Oceania	South America
Acacia farnesiana	Oceania	North America
Acacia farnesiana	Oceania
Acacia farnesiana	Oceania
Acacia farnesiana	Asia
Acacia farnesiana	Asia
Acacia farnesiana	Europe
Acacia farnesiana	Central America
Acacia farnesiana	Africa
Acacia farnesiana
Acacia farnesiana	Africa
Acacia farnesiana	Oceania
Acacia farnesiana	Europe
Acacia farnesiana	Asia
Acacia farnesiana	Asia
Acacia farnesiana	North America
Acacia farnesiana	Oceania
Acacia farnesiana	Asia
Acacia longifolia	South America	Oceania
Acacia longifolia	Oceania
Acacia longifolia	South America
Acacia longifolia	South America
Acacia longifolia	Central America
Acacia longifolia	Asia
Acacia longifolia	Asia
Acacia longifolia	Asia
Acacia longifolia	Europe
Acacia longifolia	Africa
Acacia longifolia	Africa
Acacia longifolia	Asia
Acacia longifolia	Oceania
Acacia longifolia	Europe
Acacia longifolia	Africa
Acacia longifolia	Africa
Acacia longifolia	Europe
Acacia longifolia	Asia
Acacia longifolia	North America
Acacia longifolia	South America
Acacia mangium	Oceania	Oceania
Acacia mangium	Asia	Asia
Acacia mangium	South America	Oceania
Acacia mangium	Africa
Acacia mangium	Asia
Acacia mangium	Central America
Acacia mangium	South America
Acacia mangium	Asia
Acacia mangium	Asia
Acacia mangium	Asia
Acacia mangium	Africa
Acacia mangium	Asia
Acacia mangium	Asia
Acacia mangium	Asia
Acacia mangium	Asia
Acacia mangium	North America
Acacia mangium	Asia
Acacia mearnsii	Asia	Oceania
Acacia mearnsii	Oceania
Acacia mearnsii	Europe
Acacia mearnsii	Asia
Acacia mearnsii	Asia
Acacia mearnsii	Europe
Acacia mearnsii	Asia
Acacia mearnsii	Africa
Acacia mearnsii	Oceania
Acacia mearnsii	Europe
Acacia mearnsii	Africa
Acacia mearnsii
Acacia mearnsii	Africa
Acacia mearnsii	Africa
Acacia mearnsii	Europe
Acacia mearnsii	Africa
Acacia mearnsii	Asia
Acacia mearnsii	Africa
Acacia mearnsii	Africa
Acacia mearnsii	North America
Acacia mearnsii	Africa
Acacia melanoxylon	South America	Oceania
Acacia melanoxylon	Europe
Acacia melanoxylon	Asia
Acacia melanoxylon	South America
Acacia melanoxylon	South America
Acacia melanoxylon	South America
Acacia melanoxylon	Asia
Acacia melanoxylon	South America
Acacia melanoxylon	Africa
Acacia melanoxylon	Europe
Acacia melanoxylon	Asia
Acacia melanoxylon	Africa
Acacia melanoxylon	Africa
Acacia melanoxylon	Africa
Acacia melanoxylon	Oceania
Acacia melanoxylon	Oceania
Acacia melanoxylon	Asia
Acacia melanoxylon	South America
Acacia melanoxylon	Europe
Acacia melanoxylon	Africa
Acacia melanoxylon
Acacia melanoxylon	Africa
Acacia melanoxylon	Europe
Acacia melanoxylon	Asia
Acacia melanoxylon	Africa
Acacia melanoxylon	Africa
Acacia melanoxylon	North America
Acacia melanoxylon	South America
Acacia melanoxylon	South America
Acacia nilotica	South America	#N/A
Acacia nilotica	South America	#N/A
Acacia nilotica	Oceania
Acacia nilotica	Central America
Acacia nilotica	South America
Acacia nilotica	Oceania
Acacia nilotica	Oceania
Acacia retinodes	Europe	Oceania
Acacia retinodes	Africa
Acacia retinodes	Europe
Acacia retinodes	Europe
Acacia retinodes	Asia
Acacia retinodes	Asia
Acacia retinodes	Europe
Acacia retinodes	Africa
Acacia retinodes	Oceania
Acacia retinodes	Europe
Acacia retinodes	Europe
Acacia retinodes	Europe
Acacia retinodes	Africa
Acacia retinodes	Europe
Acacia retinodes	Europe
Acacia retinodes	North America
Acacia saligna	Africa	Oceania
Acacia saligna	Oceania
Acacia saligna	South America
Acacia saligna	Europe
Acacia saligna	Africa
Acacia saligna	Africa
Acacia saligna	Europe
Acacia saligna	Europe
Acacia saligna	Asia
Acacia saligna	Asia
Acacia saligna	Asia
Acacia saligna	Europe
Acacia saligna	Asia
Acacia saligna	Africa
Acacia saligna	Europe
Acacia saligna	Central America
Acacia saligna	Africa
Acacia saligna	Europe
Acacia saligna	Africa
Acacia saligna	Europe
Acacia saligna	Asia
Acacia saligna	Africa
Acacia saligna	Europe
Acacia saligna	North America
Acacia saligna	South America
Acanthophora spicifera	Oceania	#N/A
Acanthophora spicifera	North America	South America
Acanthophora spicifera		North America
Acanthophora spicifera		North America
Acanthophora spicifera		South America
Acanthophora spicifera		Central America
Acanthophora spicifera		South America
Acanthophora spicifera		Central America
Acanthophora spicifera		Central America
Acanthophora spicifera		North America
Acanthophora spicifera		North America
Acanthophora spicifera		North America
Acanthophora spicifera		North America
Acanthus mollis	#N/A	Africa
Acanthus mollis	Oceania	#N/A
Acanthus mollis	South America	Europe
Acanthus mollis	Europe	Europe
Acanthus mollis	Europe	Europe
Acanthus mollis	Oceania	Africa
Acanthus mollis	Europe	Europe
Acanthus mollis	Europe	Asia
Acanthus mollis	Europe	Africa
Acanthus mollis	North America	Europe
Acer ginnala	North America	Asia
Acer ginnala		Asia
Acer ginnala		Asia
Acer ginnala		Asia
Acer ginnala		Asia
Acer ginnala		Europe
Acer platanoides	North America	Asia
Acer platanoides	North America	Europe
Acer platanoides		Europe
Acer platanoides		Europe
Acer platanoides		Europe
Acer platanoides		Europe
Acer platanoides		Europe
Acer platanoides		Europe
Acer platanoides		Europe
Acer platanoides		Europe
Acer platanoides		#N/A
Acer platanoides		Europe
Acer platanoides		Europe
Acer platanoides		Europe
Acer platanoides		Europe
Acer platanoides		Europe
Acer platanoides		Europe
Acer platanoides		Asia
Acer platanoides		Europe
Acer platanoides		Asia
Acer platanoides		Europe
Acer platanoides		Europe
Acer platanoides		Europe
Acer platanoides		Europe
Acer platanoides		Europe
Acer platanoides		Europe
Acer platanoides		Europe
Acer platanoides		Europe
Acer platanoides		Europe
Acer platanoides		Asia
Acroptilon repens
Adenanthera pavonina	Oceania	Oceania
Adenanthera pavonina	South America	Asia
Adenanthera pavonina	South America	Asia
Adenanthera pavonina	South America	Oceania
Adenanthera pavonina	North America
Adenanthera pavonina	South America
Adenanthera pavonina	Oceania
Adenanthera pavonina	North America
Adenanthera pavonina	Central America
Adenanthera pavonina	Oceania
Adenanthera pavonina	South America
Adenanthera pavonina	Oceania
Adenanthera pavonina	South America
Adenanthera pavonina	Central America
Adenanthera pavonina	Oceania
Adenanthera pavonina	South America
Adenanthera pavonina	Asia
Adenanthera pavonina	South America
Adenanthera pavonina	Oceania
Adenanthera pavonina	Asia
Adenanthera pavonina	Oceania
Adenanthera pavonina	South America
Adenanthera pavonina	Africa
Adenanthera pavonina	Africa
Adenanthera pavonina	Oceania
Adenanthera pavonina	South America
Adenanthera pavonina	Oceania
Adenanthera pavonina	Oceania
Adenanthera pavonina	Oceania
Adenanthera pavonina	Oceania
Adenanthera pavonina	Asia
Adenanthera pavonina	Central America
Adenanthera pavonina	South America
Adenanthera pavonina	Africa
Adenanthera pavonina	North America
Adenanthera pavonina	South America
Adenanthera pavonina	North America
Adenanthera pavonina	Oceania
Adenanthera pavonina	Africa
Adenanthera pavonina	Oceania
Adenanthera pavonina	Asia
Adenanthera pavonina	Oceania
Adenanthera pavonina	North America
Adenanthera pavonina	Asia
Adenanthera pavonina	Oceania
Aegilops triuncialis	Asia	Asia
Aegilops triuncialis	North America	Europe
Aegilops triuncialis		Africa
Aegilops triuncialis		Europe
Aegilops triuncialis		Europe
Aegilops triuncialis		Europe
Aegilops triuncialis		Europe
Aegilops triuncialis		#N/A
Aegilops triuncialis		Europe
Aegilops triuncialis		Europe
Aegilops triuncialis		Europe
Aegilops triuncialis		Asia
Aegilops triuncialis		Asia
Aegilops triuncialis		Asia
Aegilops triuncialis		Europe
Aegilops triuncialis		Asia
Aegilops triuncialis		Asia
Aegilops triuncialis		Asia
Aegilops triuncialis		Asia
Aegilops triuncialis		Africa
Aegilops triuncialis		Asia
Aegilops triuncialis		Europe
Aegilops triuncialis		Europe
Aegilops triuncialis		Europe
Aegilops triuncialis		Asia
Aegilops triuncialis		Asia
Aegilops triuncialis		Europe
Aegilops triuncialis		Asia
Aegilops triuncialis		Europe
Aegilops triuncialis		Asia
Agapanthus praecox	South America	Africa
Agapanthus praecox	Oceania
Agapanthus praecox	Oceania
Agapanthus praecox	Oceania
Agapanthus praecox	Oceania
Agapanthus praecox	Oceania
Agapanthus praecox	Europe
Agapanthus praecox	Europe
Agapanthus praecox	Europe
Agapanthus praecox	North America
Agave americana	South America	Central America
Agave americana	Oceania	North America
Agave americana	South America
Agave americana	Asia
Agave americana	Central America
Agave americana	Europe
Agave americana	Europe
Agave americana	South America
Agave americana	Africa
Agave americana	Oceania
Agave americana	Europe
Agave americana	South America
Agave americana
Agave americana	Europe
Agave americana	Asia
Agave americana	Europe
Agave americana	Asia
Agave americana	Africa
Agave americana	Oceania
Agave americana	Africa
Agave americana	Africa
Agave americana	Europe
Agave americana	#N/A
Agave americana	Africa
Agave americana	Europe
Agave americana	Oceania
Agave americana	Asia
Agave americana	Asia
Agave americana	South America
Agave americana	Asia
Agave americana	Europe
Agave americana	Europe
Agave americana	Asia
Agave americana	Africa
Agave americana	Europe
Agave americana	Asia
Agave americana	Asia
Agave americana	Asia
Agave americana	Oceania
Agave americana	Africa
Agave americana	North America
Agave americana	North America
Agave americana	Africa
Ageratina adenophora	Oceania	Central America
Ageratina adenophora	North America
Ageratina riparia	Oceania	#N/A
Ageratina riparia	Africa	Central America
Ageratina riparia	Oceania
Ageratina riparia	Africa
Ageratina riparia	North America
Ageratum conyzoides	Oceania	South America
Ageratum conyzoides	#N/A	Central America
Ageratum conyzoides	#N/A	South America
Ageratum conyzoides	Oceania	Central America
Ageratum conyzoides	Asia	South America
Ageratum conyzoides		Oceania
Ageratum conyzoides	Asia
Ageratum conyzoides	Africa
Ageratum conyzoides	South America
Ageratum conyzoides	Asia
Ageratum conyzoides	Oceania
Ageratum conyzoides	South America
Ageratum conyzoides	Oceania
Ageratum conyzoides	Europe
Ageratum conyzoides	Oceania
Ageratum conyzoides	Oceania
Ageratum conyzoides	Asia
Ageratum conyzoides	Asia
Ageratum conyzoides	Asia
Ageratum conyzoides	Oceania
Ageratum conyzoides	Asia
Ageratum conyzoides	Asia
Ageratum conyzoides	Africa
Ageratum conyzoides	Asia
Ageratum conyzoides	Asia
Ageratum conyzoides	Oceania
Ageratum conyzoides	Africa
Ageratum conyzoides	Oceania
Ageratum conyzoides	Oceania
Ageratum conyzoides	Oceania
Ageratum conyzoides	North America
Ageratum conyzoides	Oceania
Ageratum conyzoides	#N/A
Ageratum conyzoides	Oceania
Ageratum conyzoides	Central America
Ageratum conyzoides	Africa
Ageratum conyzoides
Ageratum conyzoides	Oceania
Ageratum conyzoides	Africa
Ageratum conyzoides	Asia
Ageratum conyzoides	Europe
Ageratum conyzoides	Europe
Ageratum conyzoides	Asia
Ageratum conyzoides	Africa
Ageratum conyzoides	Asia
Ageratum conyzoides	Oceania
Ageratum conyzoides	North America
Ageratum conyzoides	Oceania
Ageratum conyzoides	Asia
Ageratum conyzoides	North America
Ageratum conyzoides	Oceania
Ageratum conyzoides	Africa
Agrostis capillaris	#N/A	Asia
Agrostis capillaris	Oceania	Europe
Agrostis capillaris	North America	Europe
Agrostis capillaris	Europe	Europe
Agrostis capillaris	Oceania	Europe
Agrostis capillaris		Europe
Agrostis capillaris		Europe
Agrostis capillaris	North America	Europe
Agrostis capillaris		Asia
Agrostis capillaris		Europe
Agrostis capillaris		Europe
Agrostis capillaris		Europe
Agrostis capillaris		#N/A
Agrostis capillaris		Europe
Agrostis capillaris		Europe
Agrostis capillaris		Europe
Agrostis capillaris		Europe
Agrostis capillaris		Europe
Agrostis capillaris		Europe
Agrostis capillaris		Asia
Agrostis capillaris		Europe
Agrostis capillaris		Europe
Agrostis capillaris		Asia
Agrostis capillaris		Europe
Agrostis capillaris		Europe
Agrostis capillaris		Europe
Agrostis capillaris		Europe
Agrostis capillaris		Europe
Agrostis capillaris		Europe
Agrostis capillaris		Europe
Agrostis capillaris		Europe
Agrostis capillaris		Europe
Agrostis capillaris		Europe
Agrostis capillaris		Europe
Agrostis capillaris		Europe
Agrostis capillaris		Africa
Agrostis capillaris		Europe
Agrostis capillaris		Europe
Agrostis capillaris		Europe
Agrostis gigantea	North America	Asia
Agrostis gigantea	Europe	Europe
Agrostis gigantea		Europe
Agrostis gigantea	Africa	Europe
Agrostis gigantea	North America	Europe
Agrostis gigantea		Europe
Agrostis gigantea		Europe
Agrostis gigantea		Europe
Agrostis gigantea		Asia
Agrostis gigantea		Europe
Agrostis gigantea		Europe
Agrostis gigantea		Europe
Agrostis gigantea		#N/A
Agrostis gigantea		Europe
Agrostis gigantea		Europe
Agrostis gigantea		Europe
Agrostis gigantea		Europe
Agrostis gigantea		Europe
Agrostis gigantea		Asia
Agrostis gigantea		Asia
Agrostis gigantea		Asia
Agrostis gigantea		Europe
Agrostis gigantea		Europe
Agrostis gigantea		Asia
Agrostis gigantea		Asia
Agrostis gigantea		Asia
Agrostis gigantea		Asia
Agrostis gigantea		Europe
Agrostis gigantea		Europe
Agrostis gigantea		Europe
Agrostis gigantea		Asia
Agrostis gigantea		Asia
Agrostis gigantea		Europe
Agrostis gigantea		Europe
Agrostis gigantea		Asia
Agrostis gigantea		Europe
Agrostis gigantea		Europe
Agrostis gigantea		Europe
Agrostis gigantea		Europe
Agrostis gigantea		Europe
Agrostis gigantea		Asia
Agrostis gigantea		Europe
Agrostis gigantea		Asia
Agrostis gigantea		Europe
Agrostis gigantea		Europe
Agrostis gigantea		Asia
Ailanthus altissima	#N/A	Oceania
Ailanthus altissima	Europe	Asia
Ailanthus altissima	Europe
Ailanthus altissima	#N/A
Ailanthus altissima
Ailanthus altissima	North America
Akebia quinata	Europe	Asia
Akebia quinata	North America	Asia
Akebia quinata		Asia
Akebia quinata		Asia
Albizia julibrissin	North America	Asia
Albizia julibrissin		Asia
Albizia julibrissin		Asia
Albizia julibrissin		Asia
Albizia julibrissin		Asia
Albizia julibrissin		Asia
Albizia julibrissin		Asia
Albizia julibrissin		Asia
Albizia julibrissin		Asia
Albizia julibrissin		Asia
Albizia julibrissin		Asia
Albizia lebbeck	South America	#N/A
Albizia lebbeck	North America
Albizia lebbeck
Albizia lebbeck	South America
Albizia lebbeck	Oceania
Albizia lebbeck	Africa
Albizia lebbeck	Oceania
Albizia lebbeck	Africa
Albizia lebbeck	South America
Aleurites moluccana	Oceania	Oceania
Aleurites moluccana	Central America
Aleurites moluccana	South America
Aleurites moluccana	Africa
Aleurites moluccana	South America
Aleurites moluccana	Oceania
Aleurites moluccana
Alliaria petiolata	North America	#N/A
Alliaria petiolata	Oceania	#N/A
Alliaria petiolata	North America	Asia
Alliaria petiolata		Asia
Alnus glutinosa	Oceania	Europe
Alnus glutinosa	North America	Africa
Alnus glutinosa	South America	Europe
Alnus glutinosa	Oceania	Europe
Alnus glutinosa	Africa	Europe
Alnus glutinosa	North America	Europe
Alnus glutinosa		Europe
Alnus glutinosa		Europe
Alnus glutinosa		#N/A
Alnus glutinosa		Europe
Alnus glutinosa		Europe
Alnus glutinosa		Europe
Alnus glutinosa		Europe
Alnus glutinosa		Europe
Alnus glutinosa		Asia
Alnus glutinosa		Europe
Alnus glutinosa		Europe
Alnus glutinosa		Asia
Alnus glutinosa		Africa
Alnus glutinosa		Europe
Alnus glutinosa
Alnus glutinosa		Europe
Alnus glutinosa		Europe
Alnus glutinosa		Europe
Alnus glutinosa		Europe
Alnus glutinosa		Europe
Alnus glutinosa		Europe
Alnus glutinosa		Europe
Alnus glutinosa		Europe
Alnus glutinosa		Africa
Alnus glutinosa		Europe
Alnus glutinosa		Europe
Alnus glutinosa		Europe
Alternanthera philoxeroides	Oceania	South America
Alternanthera philoxeroides	Asia	South America
Alternanthera philoxeroides	Europe	South America
Alternanthera philoxeroides	Asia	South America
Alternanthera philoxeroides	Asia	South America
Alternanthera philoxeroides	Europe	South America
Alternanthera philoxeroides	Asia	South America
Alternanthera philoxeroides	Oceania
Alternanthera philoxeroides	Oceania
Alternanthera philoxeroides	Central America
Alternanthera philoxeroides	Asia
Alternanthera philoxeroides	Asia
Alternanthera philoxeroides	Asia
Alternanthera philoxeroides	North America
Alternanthera sessilis		#N/A
Alternanthera sessilis	Oceania	Oceania
Alternanthera sessilis	South America	Asia
Alternanthera sessilis	Oceania	Asia
Alternanthera sessilis	Oceania	Asia
Alternanthera sessilis	Asia	Oceania
Alternanthera sessilis	Oceania	Asia
Alternanthera sessilis	Oceania	Asia
Alternanthera sessilis	Oceania	Asia
Alternanthera sessilis	Oceania	Oceania
Alternanthera sessilis		Asia
Alternanthera sessilis	Central America	Asia
Alternanthera sessilis	North America	Oceania
Alternanthera sessilis		Oceania
Alternanthera sessilis		Oceania
Alternanthera sessilis		Asia
Alternanthera sessilis		Asia
Alternanthera sessilis		Oceania
Alternanthera sessilis		Asia
Alternanthera sessilis		Asia
Alternanthera sessilis		Asia
Ambrosia artemisiifolia	South America	North America
Ambrosia artemisiifolia	Oceania	Central America
Ambrosia artemisiifolia	Europe	North America
Ambrosia artemisiifolia	Europe
Ambrosia artemisiifolia	Europe
Ambrosia artemisiifolia	South America
Ambrosia artemisiifolia	South America
Ambrosia artemisiifolia	South America
Ambrosia artemisiifolia	Asia
Ambrosia artemisiifolia	South America
Ambrosia artemisiifolia	Europe
Ambrosia artemisiifolia	Central America
Ambrosia artemisiifolia	Europe
Ambrosia artemisiifolia	Europe
Ambrosia artemisiifolia	#N/A
Ambrosia artemisiifolia	Europe
Ambrosia artemisiifolia	Europe
Ambrosia artemisiifolia	Europe
Ambrosia artemisiifolia	Central America
Ambrosia artemisiifolia	Central America
Ambrosia artemisiifolia	Europe
Ambrosia artemisiifolia	Asia
Ambrosia artemisiifolia	Europe
Ambrosia artemisiifolia	South America
Ambrosia artemisiifolia	Asia
Ambrosia artemisiifolia	Asia
Ambrosia artemisiifolia	Asia
Ambrosia artemisiifolia	Europe
Ambrosia artemisiifolia	Europe
Ambrosia artemisiifolia	South America
Ambrosia artemisiifolia	Africa
Ambrosia artemisiifolia	Europe
Ambrosia artemisiifolia	Europe
Ambrosia artemisiifolia	Oceania
Ambrosia artemisiifolia	Europe
Ambrosia artemisiifolia	South America
Ambrosia artemisiifolia	South America
Ambrosia artemisiifolia	Europe
Ambrosia artemisiifolia	Europe
Ambrosia artemisiifolia	Europe
Ambrosia artemisiifolia	Europe
Ambrosia artemisiifolia	Europe
Ambrosia artemisiifolia	Europe
Ambrosia artemisiifolia	Europe
Ambrosia artemisiifolia	Europe
Ambrosia artemisiifolia	Europe
Ambrosia artemisiifolia	Asia
Ambrosia artemisiifolia	Europe
Ambrosia artemisiifolia	Europe
Ambrosia artemisiifolia	Europe
Ambrosia artemisiifolia	North America
Ambrosia artemisiifolia	South America
Ammophila arenaria	Oceania	Europe
Ammophila arenaria	North America	Africa
Ammophila arenaria	South America	Europe
Ammophila arenaria	South America	Europe
Ammophila arenaria	Oceania	Europe
Ammophila arenaria	Africa	Europe
Ammophila arenaria	North America	Africa
Ammophila arenaria		#N/A
Ammophila arenaria		Europe
Ammophila arenaria		Europe
Ammophila arenaria		Europe
Ammophila arenaria		Europe
Ammophila arenaria		Asia
Ammophila arenaria		Europe
Ammophila arenaria		Europe
Ammophila arenaria		Asia
Ammophila arenaria		Africa
Ammophila arenaria		Europe
Ammophila arenaria		Africa
Ammophila arenaria		Europe
Ammophila arenaria		Europe
Ammophila arenaria		Europe
Ammophila arenaria		Europe
Ammophila arenaria		Asia
Ammophila arenaria		Europe
Ammophila arenaria		Europe
Ammophila arenaria		Africa
Ammophila arenaria		Europe
Ammophila arenaria		Europe
Ampelopsis brevipedunculata	North America	Asia
Ampelopsis brevipedunculata	North America	Asia
Ampelopsis brevipedunculata		Asia
Ampelopsis brevipedunculata		Asia
Ampelopsis brevipedunculata		Europe
Andropogon gayanus
Andropogon virginicus	Oceania	#N/A
Andropogon virginicus	Oceania	North America
Andropogon virginicus	Oceania	North America
Andropogon virginicus	North America	#N/A
Andropogon virginicus	North America
Angiopteris evecta	Central America	Oceania
Angiopteris evecta	Central America	Oceania
Angiopteris evecta	South America	Oceania
Angiopteris evecta	Central America	Oceania
Angiopteris evecta	North America	Oceania
Angiopteris evecta		Oceania
Angiopteris evecta		Asia
Angiopteris evecta		Oceania
Angiopteris evecta		Oceania
Angiopteris evecta		Oceania
Angiopteris evecta		Oceania
Angiopteris evecta		Oceania
Angiopteris evecta		Oceania
Angiopteris evecta		Oceania
Annona glabra	#N/A	#N/A
Annona glabra	Oceania	#N/A
Annona glabra	Oceania	North America
Annona glabra	Oceania	Central America
Annona glabra	Oceania	South America
Annona glabra	Oceania	North America
Annona glabra	Oceania	North America
Annona glabra	Oceania	North America
Annona glabra	North America
Annona glabra	Asia
Annona squamosa	South America	#N/A
Annona squamosa	Oceania
Annona squamosa	Africa
Annona squamosa	Oceania
Annona squamosa	Africa
Anredera cordifolia	Oceania	South America
Anredera cordifolia	Oceania	South America
Anredera cordifolia	Central America	South America
Anredera cordifolia	Oceania	South America
Anredera cordifolia	Central America	South America
Anredera cordifolia	Central America	Central America
Anredera cordifolia	Africa	South America
Anredera cordifolia	Central America	South America
Anredera cordifolia	Oceania
Anredera cordifolia	Europe
Anredera cordifolia	Central America
Anredera cordifolia	Africa
Anredera cordifolia	Africa
Anredera cordifolia	Europe
Anredera cordifolia	Africa
Anredera cordifolia	North America
Antigonon leptopus	Oceania	Central America
Antigonon leptopus	South America
Antigonon leptopus	South America
Antigonon leptopus	North America
Antigonon leptopus	South America
Antigonon leptopus	Oceania
Antigonon leptopus	Central America
Antigonon leptopus	South America
Antigonon leptopus	Oceania
Antigonon leptopus	Oceania
Antigonon leptopus	Central America
Antigonon leptopus	Oceania
Antigonon leptopus	Oceania
Antigonon leptopus	Oceania
Antigonon leptopus	Africa
Antigonon leptopus	Oceania
Antigonon leptopus	Oceania
Antigonon leptopus	Central America
Antigonon leptopus	Oceania
Antigonon leptopus	Oceania
Antigonon leptopus	Oceania
Antigonon leptopus	Oceania
Antigonon leptopus	Oceania
Antigonon leptopus	South America
Antigonon leptopus	Africa
Antigonon leptopus	Europe
Antigonon leptopus	Oceania
Antigonon leptopus	Oceania
Antigonon leptopus	North America
Antigonon leptopus	North America
Antigonon leptopus	North America
Archontophoenix cunninghamiana	South America	Oceania
Archontophoenix cunninghamiana	Africa
Archontophoenix cunninghamiana	Oceania
Archontophoenix cunninghamiana	Oceania
Archontophoenix cunninghamiana	Asia
Archontophoenix cunninghamiana	Africa
Archontophoenix cunninghamiana	North America
Ardisia crenata	Oceania	Asia
Ardisia crenata	Oceania	Asia
Ardisia crenata	Oceania	Asia
Ardisia crenata	Africa	Asia
Ardisia crenata	Africa	Asia
Ardisia crenata	Africa	Asia
Ardisia crenata	North America	Asia
Ardisia crenata		Asia
Ardisia crenata		Asia
Ardisia crenata		Asia
Arundo donax	South America	Asia
Arundo donax	Oceania	Africa
Arundo donax	North America	#N/A
Arundo donax	South America	Europe
Arundo donax	South America	Asia
Arundo donax	South America	Asia
Arundo donax	South America	Africa
Arundo donax	Oceania	Europe
Arundo donax	Central America	Asia
Arundo donax	Europe	Asia
Arundo donax	Central America	Asia
Arundo donax	South America	Asia
Arundo donax	Central America	Asia
Arundo donax	Oceania	Asia
Arundo donax	Europe	Asia
Arundo donax	Oceania	Africa
Arundo donax	Europe	Asia
Arundo donax	Europe	Asia
Arundo donax	Europe	Asia
Arundo donax	Oceania	Asia
Arundo donax	Central America	Asia
Arundo donax	Europe	Asia
Arundo donax	Asia	Africa
Arundo donax	Oceania	Europe
Arundo donax	Europe	Asia
Arundo donax	Central America	Europe
Arundo donax	Oceania	Asia
Arundo donax	Africa
Arundo donax	Oceania
Arundo donax	Oceania
Arundo donax	Oceania
Arundo donax	Central America
Arundo donax
Arundo donax	Oceania
Arundo donax	South America
Arundo donax	South America
Arundo donax	Europe
Arundo donax	South America
Arundo donax	Europe
Arundo donax	South America
Arundo donax	Oceania
Arundo donax	Africa
Arundo donax	Europe
Arundo donax	Africa
Arundo donax	Oceania
Arundo donax	North America
Arundo donax	South America
Arundo donax	South America
Asparagus densiflorus	South America	Africa
Asparagus densiflorus	Oceania
Asparagus densiflorus	South America
Asparagus densiflorus	North America
Asparagus densiflorus
Asparagus densiflorus	Oceania
Asparagus densiflorus	Oceania
Asparagus densiflorus	Central America
Asparagus densiflorus	Oceania
Asparagus densiflorus	Asia
Asparagus densiflorus	Oceania
Asparagus densiflorus	South America
Asparagus densiflorus	Central America
Asparagus densiflorus	Oceania
Asparagus densiflorus	Oceania
Asparagus densiflorus	Oceania
Asparagus densiflorus	Oceania
Asparagus densiflorus	Africa
Asparagus densiflorus	Europe
Asparagus densiflorus	Oceania
Asparagus densiflorus	Oceania
Asparagus densiflorus	North America
Asparagus officinalis	Oceania	Asia
Asparagus officinalis	North America	Europe
Asparagus officinalis	North America	Africa
Asparagus officinalis	Oceania	Europe
Asparagus officinalis	South America	Europe
Asparagus officinalis	Oceania	Europe
Asparagus officinalis	Oceania	Europe
Asparagus officinalis	Asia	Europe
Asparagus officinalis	Africa	Europe
Asparagus officinalis	Oceania	Asia
Asparagus officinalis	Oceania	Europe
Asparagus officinalis	Oceania	Europe
Asparagus officinalis	North America	#N/A
Asparagus officinalis		Europe
Asparagus officinalis		Europe
Asparagus officinalis		Europe
Asparagus officinalis		Europe
Asparagus officinalis		Europe
Asparagus officinalis		Asia
Asparagus officinalis		Europe
Asparagus officinalis		Asia
Asparagus officinalis		Asia
Asparagus officinalis		Europe
Asparagus officinalis		Asia
Asparagus officinalis		Africa
Asparagus officinalis		Europe
Asparagus officinalis		Europe
Asparagus officinalis		Europe
Asparagus officinalis		Europe
Asparagus officinalis		Europe
Asparagus officinalis		Europe
Asparagus officinalis		Europe
Asparagus officinalis		Asia
Asparagus officinalis		Africa
Asparagus officinalis		Europe
Asparagus officinalis		Europe
Asystasia gangetica	South America	Asia
Asystasia gangetica	South America	Asia
Asystasia gangetica	Oceania	#N/A
Asystasia gangetica	Central America
Asystasia gangetica	South America
Asystasia gangetica	Africa
Asystasia gangetica	Oceania
Asystasia gangetica	Africa
Austroeupatorium inulifolium		South America
Austroeupatorium inulifolium	Asia	South America
Austroeupatorium inulifolium	Asia	South America
Austroeupatorium inulifolium		South America
Austroeupatorium inulifolium	Asia	South America
Austroeupatorium inulifolium	Asia	South America
Austroeupatorium inulifolium		Central America
Austroeupatorium inulifolium		South America
Austroeupatorium inulifolium		South America
Austroeupatorium inulifolium		South America
Austroeupatorium inulifolium		South America
Azolla pinnata	Oceania	#N/A
Azolla pinnata	North America	#N/A
Azolla pinnata		Oceania
Azolla pinnata		Asia
Azolla pinnata		Asia
Azolla pinnata		Asia
Azolla pinnata		Africa
Azolla pinnata		Asia
Azolla pinnata		Oceania
Azolla pinnata		Asia
Azolla pinnata		Asia
Bacopa monnieri	South America	South America
Bacopa monnieri		Oceania
Bacopa monnieri		South America
Bacopa monnieri		South America
Bacopa monnieri		South America
Bacopa monnieri		Asia
Bacopa monnieri		South America
Bacopa monnieri		South America
Bacopa monnieri		North America
Bacopa monnieri		Asia
Bacopa monnieri		South America
Bacopa monnieri		Asia
Bacopa monnieri		Central America
Bacopa monnieri		Central America
Bacopa monnieri		Central America
Bacopa monnieri		South America
Bacopa monnieri		Central America
Bacopa monnieri		South America
Bacopa monnieri		South America
Bacopa monnieri		Central America
Bacopa monnieri		Central America
Bacopa monnieri		Central America
Bacopa monnieri		Asia
Bacopa monnieri		Asia
Bacopa monnieri		South America
Bacopa monnieri		Asia
Bacopa monnieri		Africa
Bacopa monnieri		Asia
Bacopa monnieri		South America
Bacopa monnieri		Central America
Bacopa monnieri		Africa
Bacopa monnieri		Central America
Bacopa monnieri		Africa
Bacopa monnieri		Central America
Bacopa monnieri		South America
Bacopa monnieri		Asia
Bacopa monnieri		Central America
Bacopa monnieri		South America
Bacopa monnieri		South America
Bacopa monnieri		Africa
Bacopa monnieri		Africa
Bacopa monnieri		Asia
Bacopa monnieri		Asia
Bacopa monnieri		Asia
Bacopa monnieri		North America
Bacopa monnieri		North America
Bacopa monnieri		Asia
Bacopa monnieri		North America
Bambusa vulgaris	Oceania	Oceania
Bambusa vulgaris	Oceania
Bambusa vulgaris	South America
Bambusa vulgaris
Bambusa vulgaris	Oceania
Bambusa vulgaris	Central America
Bambusa vulgaris	Oceania
Bambusa vulgaris	Oceania
Bambusa vulgaris	Oceania
Bambusa vulgaris	South America
Bambusa vulgaris	Asia
Bambusa vulgaris	Oceania
Bambusa vulgaris	Oceania
Bambusa vulgaris	Central America
Bambusa vulgaris	Oceania
Bambusa vulgaris	Oceania
Bambusa vulgaris	Oceania
Bambusa vulgaris	Oceania
Bambusa vulgaris	Oceania
Bambusa vulgaris	Oceania
Bambusa vulgaris	Central America
Bambusa vulgaris	Africa
Bambusa vulgaris	South America
Bambusa vulgaris	Oceania
Bambusa vulgaris	Oceania
Bambusa vulgaris	North America
Bambusa vulgaris	North America
Begonia cucullata	North America	North America
Begonia cucullata	Africa	South America
Begonia cucullata		South America
Begonia cucullata		South America
Begonia cucullata		South America
Begonia cucullata		South America
Bellis perennis	North America	Europe
Bellis perennis	South America	Europe
Bellis perennis	Asia	Europe
Bellis perennis	Oceania	Europe
Bellis perennis	North America	Europe
Bellis perennis		Europe
Bellis perennis		#N/A
Bellis perennis		Europe
Bellis perennis		Europe
Bellis perennis		Europe
Bellis perennis		Europe
Bellis perennis		Asia
Bellis perennis		Asia
Bellis perennis		Europe
Bellis perennis		Africa
Bellis perennis		Europe
Bellis perennis		Europe
Bellis perennis		Europe
Bellis perennis		Europe
Bellis perennis		Europe
Bellis perennis		Asia
Bellis perennis		Europe
Bellis perennis		Europe
Bellis perennis		Europe
Berberis darwinii	Oceania	South America
Berberis darwinii	South America	South America
Berberis darwinii	Europe
Berberis darwinii	Oceania
Berberis darwinii	North America
Berberis thunbergii	Oceania	Asia
Berberis thunbergii	Europe
Berberis thunbergii	North America
Berberis thunbergii	Europe
Berberis thunbergii	Europe
Berberis thunbergii	Europe
Berberis thunbergii	Europe
Berberis thunbergii	Europe
Berberis thunbergii	Europe
Berberis thunbergii	Europe
Berberis thunbergii	North America
Bidens pilosa	Oceania	South America
Bidens pilosa	Oceania	South America
Bidens pilosa	Europe	South America
Bidens pilosa	Europe	South America
Bidens pilosa	Africa	South America
Bidens pilosa	Africa	South America
Bidens pilosa		South America
Bidens pilosa	Asia	South America
Bidens pilosa	Africa	Central America
Bidens pilosa	North America	Central America
Bidens pilosa	Asia	North America
Bidens pilosa		Central America
Bidens pilosa	Africa	South America
Bidens pilosa	Oceania	Central America
Bidens pilosa	Africa	South America
Bidens pilosa	Europe	Central America
Bidens pilosa	Europe	Central America
Bidens pilosa	South America	South America
Bidens pilosa	Europe	Central America
Bidens pilosa	Oceania	South America
Bidens pilosa	Europe	South America
Bidens pilosa	Oceania	Central America
Bidens pilosa	Europe	South America
Bidens pilosa	Oceania	Central America
Bidens pilosa	Asia	Central America
Bidens pilosa	Asia	South America
Bidens pilosa	Europe	Central America
Bidens pilosa	Asia	South America
Bidens pilosa	Africa	North America
Bidens pilosa	Oceania	South America
Bidens pilosa	Africa	North America
Bidens pilosa	Africa	Oceania
Bidens pilosa	Asia	South America
Bidens pilosa	Oceania	South America
Bidens pilosa	Africa	South America
Bidens pilosa	Oceania
Bidens pilosa	Africa
Bidens pilosa	Oceania
Bidens pilosa	Oceania
Bidens pilosa	Africa
Bidens pilosa	Oceania
Bidens pilosa
Bidens pilosa	Oceania
Bidens pilosa	Oceania
Bidens pilosa	Oceania
Bidens pilosa	Asia
Bidens pilosa	Oceania
Bidens pilosa	Europe
Bidens pilosa	Oceania
Bidens pilosa	Africa
Bidens pilosa	Africa
Bidens pilosa	Europe
Bidens pilosa	Europe
Bidens pilosa	Asia
Bidens pilosa	Africa
Bidens pilosa	Asia
Bidens pilosa	Oceania
Bidens pilosa	Africa
Bidens pilosa	Europe
Bidens pilosa	North America
Bidens pilosa	North America
Bidens pilosa	Oceania
Bidens pilosa	Asia
Bidens pilosa	North America
Bidens pilosa	Oceania
Bidens pilosa	Africa
Bidens pilosa	Africa
Bothriochloa pertusa	South America	Asia
Bothriochloa pertusa	Oceania	Asia
Bothriochloa pertusa	South America	Asia
Bothriochloa pertusa	South America	Asia
Bothriochloa pertusa	Oceania	Asia
Bothriochloa pertusa	Africa	Asia
Bothriochloa pertusa	Central America	Asia
Bothriochloa pertusa	Oceania	Asia
Bothriochloa pertusa	Central America	Asia
Bothriochloa pertusa	South America	Asia
Bothriochloa pertusa	North America
Bothriochloa pertusa	North America
Bothriochloa pertusa	North America
Brassica elongata	Europe	Asia
Brassica elongata	Europe	Europe
Brassica elongata	Europe	Europe
Brassica elongata	Europe	Europe
Brassica elongata	North America	Europe
Brassica elongata		Europe
Brassica elongata		#N/A
Brassica elongata		Europe
Brassica elongata		Europe
Brassica elongata		Asia
Brassica elongata		Africa
Brassica elongata		Europe
Brassica elongata		Europe
Brassica elongata		Europe
Brassica elongata		Asia
Brassica elongata		Europe
Brassica elongata		Asia
Brassica tournefortii	Oceania	Africa
Brassica tournefortii	Central America	Europe
Brassica tournefortii	North America	Europe
Brassica tournefortii		Africa
Brassica tournefortii		Europe
Brassica tournefortii		Asia
Brassica tournefortii		Asia
Brassica tournefortii		Asia
Brassica tournefortii		Europe
Brassica tournefortii		Asia
Brassica tournefortii		Asia
Brassica tournefortii		Asia
Brassica tournefortii		Africa
Brassica tournefortii		Africa
Brassica tournefortii		Asia
Brassica tournefortii		Asia
Brassica tournefortii		Europe
Brassica tournefortii		Asia
Brassica tournefortii		Africa
Brassica tournefortii		Europe
Brassica tournefortii		Asia
Brassica tournefortii		Asia
Bromus inermis	North America	Europe
Bromus inermis	North America	Europe
Bromus inermis		Europe
Bromus inermis		Europe
Bromus inermis		Europe
Bromus inermis		Asia
Bromus inermis		#N/A
Bromus inermis		Europe
Bromus inermis		Europe
Bromus inermis		Europe
Bromus inermis		Europe
Bromus inermis		Europe
Bromus inermis		Asia
Bromus inermis		Asia
Bromus inermis		Asia
Bromus inermis		Europe
Bromus inermis		Europe
Bromus inermis		Europe
Bromus inermis		Europe
Bromus inermis		Europe
Bromus inermis		Asia
Bromus inermis		Europe
Bromus inermis		Asia
Bromus inermis		Europe
Bromus rubens	Oceania	Asia
Bromus rubens	North America	Africa
Bromus rubens		Europe
Bromus rubens		Europe
Bromus rubens		Africa
Bromus rubens		Europe
Bromus rubens		Europe
Bromus rubens		Asia
Bromus rubens		Asia
Bromus rubens		Asia
Bromus rubens		Europe
Bromus rubens		Asia
Bromus rubens		Africa
Bromus rubens		Africa
Bromus rubens		Central America
Bromus rubens		Europe
Bromus rubens		Europe
Bromus rubens		Europe
Bromus rubens		Asia
Bromus rubens		Africa
Bromus rubens		Europe
Bromus rubens		Asia
Bromus rubens		Asia
Bromus tectorum	Oceania	#N/A
Bromus tectorum	North America	#N/A
Bromus tectorum	Central America
Bromus tectorum	Europe
Bromus tectorum	Europe
Bromus tectorum	Europe
Bromus tectorum	Asia
Bromus tectorum	Oceania
Bromus tectorum	Europe
Bromus tectorum	Africa
Bromus tectorum	North America
Buddleja davidii	Oceania	Asia
Buddleja davidii	Oceania
Buddleja davidii	Europe
Buddleja davidii	Europe
Buddleja davidii
Buddleja davidii	Oceania
Buddleja davidii	Europe
Buddleja davidii
Buddleja davidii	Europe
Buddleja davidii	North America
Buddleja madagascariensis	Oceania	Africa
Buddleja madagascariensis	North America
Buddleja madagascariensis	Oceania
Buddleja madagascariensis	Oceania
Buddleja madagascariensis	Oceania
Buddleja madagascariensis	Central America
Buddleja madagascariensis
Buddleja madagascariensis	Africa
Buddleja madagascariensis	North America
Butomus umbellatus	North America	Asia
Butomus umbellatus	North America	Europe
Butomus umbellatus		Africa
Butomus umbellatus		Europe
Butomus umbellatus		Europe
Butomus umbellatus		Europe
Butomus umbellatus		Europe
Butomus umbellatus		Europe
Butomus umbellatus		Europe
Butomus umbellatus		Europe
Butomus umbellatus		Asia
Butomus umbellatus		Europe
Butomus umbellatus		Europe
Butomus umbellatus		Europe
Butomus umbellatus		Europe
Butomus umbellatus		#N/A
Butomus umbellatus		Europe
Butomus umbellatus		Europe
Butomus umbellatus		Europe
Butomus umbellatus		Europe
Butomus umbellatus		Europe
Butomus umbellatus		Europe
Butomus umbellatus		Asia
Butomus umbellatus		Asia
Butomus umbellatus		Europe
Butomus umbellatus		Asia
Butomus umbellatus		Europe
Butomus umbellatus		Asia
Butomus umbellatus		Asia
Butomus umbellatus		Europe
Butomus umbellatus		Asia
Butomus umbellatus		Europe
Butomus umbellatus		Europe
Butomus umbellatus		Asia
Butomus umbellatus		Africa
Butomus umbellatus		Europe
Butomus umbellatus		Europe
Butomus umbellatus		Europe
Butomus umbellatus		Europe
Butomus umbellatus		Europe
Butomus umbellatus		Europe
Butomus umbellatus		Europe
Butomus umbellatus		Europe
Butomus umbellatus		Europe
Butomus umbellatus		Asia
Butomus umbellatus		Europe
Butomus umbellatus		Asia
Butomus umbellatus		Europe
Butomus umbellatus		Europe
Butomus umbellatus		Asia
Cabomba caroliniana	#N/A	South America
Cabomba caroliniana	Oceania	South America
Cabomba caroliniana	North America	Europe
Cabomba caroliniana	Asia	South America
Cabomba caroliniana	Asia	North America
Cabomba caroliniana	Asia	South America
Cabomba caroliniana	Asia
Cabomba caroliniana	South America
Cabomba caroliniana	North America
Caesalpinia decapetala	Oceania	Asia
Caesalpinia decapetala	South America	Asia
Caesalpinia decapetala	North America	Asia
Caesalpinia decapetala	Oceania	Asia
Caesalpinia decapetala	Oceania	Asia
Caesalpinia decapetala	Central America	Asia
Caesalpinia decapetala	Africa	Asia
Caesalpinia decapetala	South America	Asia
Caesalpinia decapetala	Africa	Asia
Caesalpinia decapetala	Oceania	Asia
Caesalpinia decapetala	Oceania	Asia
Caesalpinia decapetala		Asia
Caesalpinia decapetala	Africa	Asia
Caesalpinia decapetala	South America	Asia
Caesalpinia decapetala	North America
Caesalpinia decapetala	Africa
Caesalpinia decapetala	Africa
Caesalpinia decapetala	North America
Calluna vulgaris	Oceania	Europe
Calluna vulgaris	North America	Europe
Calluna vulgaris	South America	Europe
Calluna vulgaris		Europe
Calluna vulgaris	Oceania	Europe
Calluna vulgaris	North America	Europe
Calluna vulgaris	North America	#N/A
Calluna vulgaris		Europe
Calluna vulgaris		Europe
Calluna vulgaris		Europe
Calluna vulgaris		Europe
Calluna vulgaris		Europe
Calluna vulgaris		Europe
Calluna vulgaris		Europe
Calluna vulgaris		Africa
Calluna vulgaris		Europe
Calluna vulgaris		Europe
Calluna vulgaris		Europe
Calluna vulgaris		Europe
Calluna vulgaris		Europe
Calluna vulgaris		Europe
Calluna vulgaris		Europe
Calluna vulgaris		Europe
Calluna vulgaris		Europe
Calluna vulgaris		Europe
Calluna vulgaris		Europe
Camelina sativa	Oceania	Europe
Camelina sativa	North America	Europe
Camelina sativa	Europe	Europe
Camelina sativa	Asia	Europe
Camelina sativa	Central America	Europe
Camelina sativa	North America	Europe
Camelina sativa		Asia
Camelina sativa		Europe
Camelina sativa		Europe
Camelina sativa		Europe
Camelina sativa		Europe
Camelina sativa		Europe
Camelina sativa		Europe
Camelina sativa		Europe
Camelina sativa		Europe
Camelina sativa		Europe
Camelina sativa		Europe
Camelina sativa		Asia
Camelina sativa		Europe
Camelina sativa		Europe
Camelina sativa		Europe
Camelina sativa		Asia
Camelina sativa		Europe
Camelina sativa		Europe
Camelina sativa		Europe
Camelina sativa		Europe
Camelina sativa		Europe
Camelina sativa		Europe
Camelina sativa		Europe
Camelina sativa		Europe
Camelina sativa		Europe
Camelina sativa		Europe
Camelina sativa		Europe
Campuloclinium macrocephalum
Canna indica	Oceania	Central America
Canna indica	#N/A	South America
Canna indica	Oceania	Central America
Canna indica	North America	Europe
Canna indica	Oceania	#N/A
Canna indica	Oceania
Canna indica	Oceania
Canna indica	Oceania
Canna indica	Asia
Canna indica	Oceania
Canna indica	Oceania
Canna indica	Oceania
Canna indica	Europe
Canna indica	Oceania
Canna indica	Oceania
Canna indica	Oceania
Canna indica
Canna indica	Oceania
Canna indica	Oceania
Canna indica	Oceania
Canna indica	Africa
Canna indica
Canna indica	Oceania
Canna indica	Oceania
Canna indica	Africa
Canna indica	Africa
Canna indica	Oceania
Canna indica	Oceania
Canna indica	North America
Canna indica	Oceania
Canna indica	Oceania
Cardamine flexuosa	Oceania	Europe
Cardamine flexuosa	South America	Africa
Cardamine flexuosa	Asia	Europe
Cardamine flexuosa	Asia	Europe
Cardamine flexuosa	North America	Europe
Cardamine flexuosa	Asia	Europe
Cardamine flexuosa	Central America	Europe
Cardamine flexuosa	Central America	Europe
Cardamine flexuosa	Central America	#N/A
Cardamine flexuosa	South America	Europe
Cardamine flexuosa	Central America	Europe
Cardamine flexuosa	Asia	Europe
Cardamine flexuosa	Asia	Europe
Cardamine flexuosa	Asia	Europe
Cardamine flexuosa	Asia	Africa
Cardamine flexuosa	Asia	Europe
Cardamine flexuosa	Asia	Europe
Cardamine flexuosa	Asia	Europe
Cardamine flexuosa	Central America	Europe
Cardamine flexuosa	Asia	Europe
Cardamine flexuosa	Asia	Europe
Cardamine flexuosa	Oceania	Europe
Cardamine flexuosa	Asia	Europe
Cardamine flexuosa	Central America	Europe
Cardamine flexuosa	Asia	Europe
Cardamine flexuosa	Central America
Cardamine flexuosa	South America
Cardamine flexuosa	Africa
Cardamine flexuosa
Cardamine flexuosa	Asia
Cardamine flexuosa	North America
Cardamine flexuosa	South America
Cardamine flexuosa	Asia
Cardamine flexuosa	Africa
Cardiospermum grandiflorum	Oceania	Africa
Cardiospermum grandiflorum	Oceania	Africa
Cardiospermum grandiflorum	Oceania	Africa
Cardiospermum grandiflorum	Oceania	Africa
Cardiospermum grandiflorum	Africa	Africa
Cardiospermum grandiflorum	Europe	Africa
Cardiospermum grandiflorum	North America	Africa
Cardiospermum grandiflorum		Africa
Cardiospermum grandiflorum		Africa
Cardiospermum grandiflorum		Africa
Cardiospermum grandiflorum		Africa
Cardiospermum grandiflorum		Africa
Cardiospermum grandiflorum		Africa
Cardiospermum grandiflorum		Africa
Cardiospermum grandiflorum		Africa
Cardiospermum grandiflorum		North America
Cardiospermum grandiflorum		Africa
Cardiospermum grandiflorum		Africa
Cardiospermum grandiflorum		Africa
Cardiospermum grandiflorum		Africa
Cardiospermum grandiflorum		#N/A
Cardiospermum grandiflorum		Africa
Cardiospermum grandiflorum		Africa
Cardiospermum grandiflorum		Africa
Carduus nutans	Oceania	#N/A
Carduus nutans	Oceania	#N/A
Carduus nutans	North America
Carpobrotus edulis	Europe
Carpobrotus edulis	South America
Carpobrotus edulis	Oceania
Carpobrotus edulis	North America
Carpobrotus edulis	South America
Carpobrotus edulis	Europe
Carpobrotus edulis	Europe
Carpobrotus edulis	Oceania
Carpobrotus edulis	Europe
Carpobrotus edulis	Europe
Carpobrotus edulis	Europe
Carpobrotus edulis	Europe
Carpobrotus edulis	Europe
Carpobrotus edulis	Europe
Carpobrotus edulis	Europe
Carpobrotus edulis	Central America
Carpobrotus edulis	Oceania
Carpobrotus edulis	Oceania
Carpobrotus edulis	Europe
Carpobrotus edulis
Carpobrotus edulis	Europe
Carpobrotus edulis	Africa
Carpobrotus edulis	Europe
Carpobrotus edulis	North America
Castilla elastica	Oceania	Central America
Castilla elastica	Central America	North America
Castilla elastica	Africa	South America
Castilla elastica	Oceania
Casuarina equisetifolia	South America	Oceania
Casuarina equisetifolia	South America	Oceania
Casuarina equisetifolia	#N/A	Asia
Casuarina equisetifolia	South America	Asia
Casuarina equisetifolia	North America	Asia
Casuarina equisetifolia	North America	Asia
Casuarina equisetifolia	South America	Asia
Casuarina equisetifolia		Asia
Casuarina equisetifolia	Oceania	Asia
Casuarina equisetifolia	Central America	Oceania
Casuarina equisetifolia	North America	Asia
Casuarina equisetifolia	Central America
Casuarina equisetifolia	South America
Casuarina equisetifolia	Oceania
Casuarina equisetifolia	South America
Casuarina equisetifolia	Central America
Casuarina equisetifolia	Oceania
Casuarina equisetifolia	South America
Casuarina equisetifolia	Oceania
Casuarina equisetifolia	Oceania
Casuarina equisetifolia	South America
Casuarina equisetifolia	Central America
Casuarina equisetifolia	South America
Casuarina equisetifolia	Oceania
Casuarina equisetifolia	Central America
Casuarina equisetifolia	Oceania
Casuarina equisetifolia	#N/A
Casuarina equisetifolia	Asia
Casuarina equisetifolia	Oceania
Casuarina equisetifolia	Oceania
Casuarina equisetifolia	Central America
Casuarina equisetifolia	South America
Casuarina equisetifolia	Africa
Casuarina equisetifolia
Casuarina equisetifolia	North America
Casuarina equisetifolia	South America
Casuarina equisetifolia	North America
Casuarina equisetifolia	Oceania
Casuarina equisetifolia	Oceania
Casuarina equisetifolia	North America
Casuarina equisetifolia	North America
Casuarina equisetifolia	North America
Casuarina equisetifolia	North America
Casuarina equisetifolia	North America
Caulerpa taxifolia	Oceania	#N/A
Caulerpa taxifolia	Europe	#N/A
Caulerpa taxifolia	Europe	Oceania
Caulerpa taxifolia	Europe	North America
Caulerpa taxifolia	Europe	Asia
Caulerpa taxifolia	#N/A	Oceania
Caulerpa taxifolia	Europe	Asia
Caulerpa taxifolia	Oceania
Caulerpa taxifolia	Europe	Asia
Caulerpa taxifolia	Africa	Asia
Caulerpa taxifolia	North America	Oceania
Caulerpa taxifolia		Africa
Caulerpa taxifolia		North America
Cecropia peltata	Africa	South America
Cecropia peltata	Oceania	South America
Cecropia peltata	Africa	Central America
Cecropia peltata	Africa	Central America
Cecropia peltata	Oceania	South America
Cecropia peltata	Africa	Central America
Cecropia peltata	Asia	South America
Cecropia peltata	Oceania	Central America
Cecropia peltata		Central America
Cecropia peltata		Central America
Cecropia peltata		South America
Cecropia peltata		North America
Cecropia peltata		South America
Cecropia schreberiana	Africa	Central America
Cecropia schreberiana		Central America
Cedrela odorata	Oceania	South America
Cedrela odorata	South America	South America
Cedrela odorata	Oceania	Central America
Cedrela odorata	Central America	Central America
Cedrela odorata	South America
Cedrela odorata	Oceania
Cedrela odorata	Oceania
Cedrela odorata	Oceania
Cedrela odorata	Oceania
Cedrela odorata	Oceania
Cedrela odorata	Africa
Cedrela odorata	Oceania
Cedrela odorata	North America
Celastrus orbiculatus	North America	Asia
Celastrus orbiculatus	Oceania	Asia
Celastrus orbiculatus	Central America	Asia
Celastrus orbiculatus	Europe	Asia
Celastrus orbiculatus	Europe	Asia
Celastrus orbiculatus	North America	Europe
Cenchrus ciliaris	Oceania	Asia
Cenchrus ciliaris	Central America	Africa
Cenchrus ciliaris	Central America	Africa
Cenchrus ciliaris	North America	Africa
Cenchrus ciliaris	North America	Africa
Cenchrus ciliaris		Africa
Cenchrus ciliaris		Asia
Cenchrus ciliaris		Asia
Cenchrus ciliaris		Asia
Cenchrus ciliaris		Asia
Cenchrus ciliaris		Asia
Cenchrus ciliaris		Europe
Cenchrus ciliaris		Asia
Cenchrus ciliaris		Africa
Cenchrus ciliaris		Africa
Cenchrus ciliaris		Africa
Cenchrus ciliaris		Africa
Cenchrus ciliaris		Africa
Cenchrus ciliaris		Africa
Cenchrus ciliaris		Asia
Cenchrus ciliaris		Asia
Cenchrus ciliaris		Africa
Cenchrus ciliaris		Europe
Cenchrus ciliaris		Africa
Cenchrus ciliaris		Africa
Cenchrus ciliaris		Asia
Cenchrus ciliaris		Africa
Cenchrus ciliaris		Africa
Cenchrus ciliaris		Africa
Cenchrus ciliaris		Africa
Cenchrus echinatus	Oceania	Oceania
Cenchrus echinatus	Oceania	#N/A
Cenchrus echinatus		North America
Cenchrus echinatus	Asia
Cenchrus echinatus	South America
Cenchrus echinatus
Cenchrus echinatus	South America
Cenchrus echinatus	Oceania
Cenchrus echinatus	Central America
Cenchrus echinatus	South America
Cenchrus echinatus	Central America
Cenchrus echinatus	Oceania
Cenchrus echinatus	Europe
Cenchrus echinatus	Oceania
Cenchrus echinatus	Oceania
Cenchrus echinatus	Central America
Cenchrus echinatus	Central America
Cenchrus echinatus	Asia
Cenchrus echinatus	Oceania
Cenchrus echinatus	Oceania
Cenchrus echinatus	Africa
Cenchrus echinatus	Central America
Cenchrus echinatus	Oceania
Cenchrus echinatus	Oceania
Cenchrus echinatus	Oceania
Cenchrus echinatus	Oceania
Cenchrus echinatus	Oceania
Cenchrus echinatus	Oceania
Cenchrus echinatus	Oceania
Cenchrus echinatus	Central America
Cenchrus echinatus	Oceania
Cenchrus echinatus	South America
Cenchrus echinatus	Asia
Cenchrus echinatus	Africa
Cenchrus echinatus	Oceania
Cenchrus echinatus	Africa
Cenchrus echinatus	Asia
Cenchrus echinatus	Oceania
Cenchrus echinatus	Oceania
Cenchrus echinatus	Oceania
Cenchrus echinatus	North America
Cenchrus echinatus	North America
Cenchrus echinatus	Oceania
Cenchrus echinatus	Asia
Cenchrus echinatus	Oceania
Cenchrus polystachios	Oceania	Africa
Cenchrus polystachios	Asia	Africa
Cenchrus polystachios	Oceania	Africa
Cenchrus polystachios	Oceania	Africa
Cenchrus polystachios	Oceania	Africa
Cenchrus polystachios	Asia	Africa
Cenchrus polystachios	Oceania	Africa
Cenchrus polystachios	Oceania	Africa
Cenchrus polystachios	Africa	Africa
Cenchrus polystachios	Oceania	Africa
Cenchrus polystachios	Oceania	Africa
Cenchrus polystachios	#N/A	Africa
Cenchrus polystachios	Oceania	Asia
Cenchrus polystachios	Asia	Africa
Cenchrus polystachios	Oceania	Africa
Cenchrus polystachios	Asia	Africa
Cenchrus polystachios	North America	Africa
Cenchrus polystachios	Oceania	Africa
Cenchrus polystachios		Africa
Cenchrus polystachios		Africa
Cenchrus polystachios		Africa
Cenchrus polystachios		Africa
Cenchrus polystachios		Africa
Cenchrus polystachios		Africa
Cenchrus polystachios		Africa
Cenchrus polystachios		Africa
Centaurea diffusa	North America	Europe
Centaurea diffusa	Europe	Europe
Centaurea diffusa	North America	Europe
Centaurea diffusa		#N/A
Centaurea diffusa		Europe
Centaurea diffusa		Europe
Centaurea diffusa		Europe
Centaurea diffusa		#N/A
Centaurea diffusa		Europe
Centaurea diffusa		Europe
Centaurea diffusa		Europe
Centaurea diffusa		Asia
Centaurea diffusa		Europe
Centaurea diffusa		Europe
Centaurea melitensis	North America	Africa
Centaurea melitensis	North America	#N/A
Centaurea melitensis		Europe
Centaurea melitensis		Europe
Centaurea melitensis		Europe
Centaurea melitensis		Africa
Centaurea melitensis		Africa
Centaurea melitensis		Europe
Centaurea melitensis		Europe
Centaurea melitensis		Africa
Centaurea solstitialis	North America	Europe
Centaurea solstitialis	North America	Africa
Centaurea solstitialis		Europe
Centaurea solstitialis		Europe
Centaurea solstitialis		Europe
Centaurea solstitialis		#N/A
Centaurea solstitialis		Europe
Centaurea solstitialis		Europe
Centaurea solstitialis		Europe
Centaurea solstitialis		Asia
Centaurea solstitialis		Asia
Centaurea solstitialis		Europe
Centaurea solstitialis		Asia
Centaurea solstitialis		Europe
Centaurea solstitialis		Europe
Centaurea solstitialis		Asia
Centaurea solstitialis		Asia
Centaurea solstitialis		Africa
Centaurea solstitialis		Europe
Centaurea solstitialis		Asia
Centaurea solstitialis		Europe
Cerastium fontanum	Oceania	#N/A
Cerastium fontanum	North America	#N/A
Cerastium fontanum		#N/A
Cerastium fontanum	Europe	Europe
Cerastium fontanum	North America
Cerastium fontanum	Africa	Europe
Cerastium fontanum		Africa
Cerastium fontanum	North America	Europe
Cerastium fontanum		#N/A
Cerastium fontanum		Europe
Cerastium fontanum		Europe
Cerastium fontanum		Europe
Cerastium fontanum		Europe
Cerastium fontanum		Europe
Cerastium fontanum		Europe
Cerastium fontanum		Europe
Cerastium fontanum		Europe
Cerastium fontanum		Europe
Cerastium fontanum		Europe
Cerastium fontanum		Europe
Cerastium fontanum		Europe
Cerastium fontanum		Europe
Cerastium fontanum		Europe
Cerastium fontanum		Europe
Cerastium fontanum		Europe
Cerastium fontanum		Europe
Cerastium fontanum		Europe
Cerastium fontanum		Europe
Cerastium fontanum		Europe
Cerastium fontanum		Europe
Cerastium fontanum		Europe
Cerastium fontanum		Europe
Cerastium fontanum		#N/A
Cerastium fontanum		Europe
Cerastium fontanum		Europe
Cerastium fontanum		Europe
Cerastium fontanum		Europe
Cerastium fontanum		Europe
Cerastium fontanum		#N/A
Cerastium fontanum		Europe
Cerastium fontanum		Europe
Cerastium fontanum		Europe
Cerastium fontanum		Europe
Ceratophyllum demersum	Europe	Europe
Ceratophyllum demersum	Africa	North America
Ceratophyllum demersum	Asia
Ceratophyllum demersum	Europe
Ceratophyllum demersum	Oceania
Ceratophyllum demersum
Ceratophyllum demersum	Europe
Ceratophyllum demersum	Europe
Cestrum nocturnum	Oceania	Central America
Cestrum nocturnum	Oceania	South America
Cestrum nocturnum	North America	Central America
Cestrum nocturnum	Asia	Central America
Cestrum nocturnum	Oceania	Central America
Cestrum nocturnum	South America	Central America
Cestrum nocturnum	Oceania	Central America
Cestrum nocturnum	Oceania	Central America
Cestrum nocturnum	Central America	Central America
Cestrum nocturnum	Oceania
Cestrum nocturnum	Asia
Cestrum nocturnum	Asia
Cestrum nocturnum	Oceania
Cestrum nocturnum	Oceania
Cestrum nocturnum	South America
Cestrum nocturnum	Africa
Cestrum nocturnum	Oceania
Cestrum nocturnum	Oceania
Cestrum nocturnum	Oceania
Cestrum nocturnum	Oceania
Cestrum nocturnum	Oceania
Cestrum nocturnum	Oceania
Cestrum nocturnum	Africa
Cestrum nocturnum	Oceania
Cestrum nocturnum	Oceania
Cestrum nocturnum	North America
Cestrum nocturnum	North America
Cestrum nocturnum	Oceania
Cestrum parqui	Oceania	South America
Cestrum parqui	Europe	South America
Cestrum parqui	Europe	South America
Cestrum parqui	Oceania	South America
Cestrum parqui	Africa	South America
Cestrum parqui	Europe	South America
Cestrum parqui	North America	South America
Chromolaena odorata	#N/A	South America
Chromolaena odorata	#N/A	South America
Chromolaena odorata	#N/A	South America
Chromolaena odorata	Oceania	North America
Chromolaena odorata	Asia	South America
Chromolaena odorata	Africa	Central America
Chromolaena odorata	Asia	Central America
Chromolaena odorata	Asia	North America
Chromolaena odorata	Africa	Central America
Chromolaena odorata	Africa	South America
Chromolaena odorata	Africa	Central America
Chromolaena odorata	Asia	South America
Chromolaena odorata		South America
Chromolaena odorata	Africa	Central America
Chromolaena odorata	Africa	Central America
Chromolaena odorata	Africa	South America
Chromolaena odorata	Africa	Central America
Chromolaena odorata	Africa	South America
Chromolaena odorata	Oceania	Central America
Chromolaena odorata	Africa	Central America
Chromolaena odorata	Asia	Central America
Chromolaena odorata	Asia	South America
Chromolaena odorata	Asia	South America
Chromolaena odorata	Africa	Central America
Chromolaena odorata	Asia	South America
Chromolaena odorata	Oceania	North America
Chromolaena odorata	Africa	South America
Chromolaena odorata	Oceania	North America
Chromolaena odorata	Asia	South America
Chromolaena odorata	Asia	North America
Chromolaena odorata	Africa	#N/A
Chromolaena odorata	Oceania	South America
Chromolaena odorata	Oceania	South America
Chromolaena odorata	Oceania
Chromolaena odorata	Asia
Chromolaena odorata	Africa
Chromolaena odorata	Asia
Chromolaena odorata	Africa
Chromolaena odorata	Asia
Chromolaena odorata	Africa
Chromolaena odorata	Asia
Chromolaena odorata	Asia
Chromolaena odorata	Africa
Chromolaena odorata	North America
Chromolaena odorata	Asia
Chrysanthemoides monilifera	Oceania	Africa
Chrysanthemoides monilifera	Europe
Chrysanthemoides monilifera	Europe
Chrysanthemoides monilifera	Oceania
Chrysanthemoides monilifera
Chrysobalanus icaco	Oceania	Central America
Chrysobalanus icaco	Africa	South America
Chrysobalanus icaco		Central America
Chrysobalanus icaco		Europe
Cinchona pubescens	South America	South America
Cinchona pubescens	Oceania	South America
Cinchona pubescens	North America	Central America
Cinchona pubescens		South America
Cinchona pubescens		Central America
Cinchona pubescens		South America
Cinchona pubescens		South America
Cinnamomum camphora	Oceania	Asia
Cinnamomum camphora	North America	Asia
Cinnamomum camphora	Central America	Asia
Cinnamomum camphora	Central America	Asia
Cinnamomum camphora	Oceania	Asia
Cinnamomum camphora	Africa
Cinnamomum camphora	Central America
Cinnamomum camphora	Asia
Cinnamomum camphora	Oceania
Cinnamomum camphora	Central America
Cinnamomum camphora	South America
Cinnamomum camphora	Africa
Cinnamomum camphora	North America
Cinnamomum camphora	Asia
Cinnamomum camphora	North America
Cirsium arvense	#N/A	Asia
Cirsium arvense	#N/A	Europe
Cirsium arvense	Oceania	Europe
Cirsium arvense	North America	Europe
Cirsium arvense	South America	Europe
Cirsium arvense	Asia	Europe
Cirsium arvense	Asia	Europe
Cirsium arvense	Oceania	Europe
Cirsium arvense	North America	Asia
Cirsium arvense	North America	Europe
Cirsium arvense	Europe	Europe
Cirsium arvense	North America	Europe
Cirsium arvense		#N/A
Cirsium arvense		Europe
Cirsium arvense		Europe
Cirsium arvense
Cirsium arvense		Europe
Cirsium arvense		Europe
Cirsium arvense		Europe
Cirsium arvense		Asia
Cirsium arvense		Europe
Cirsium arvense		Europe
Cirsium arvense		Europe
Cirsium arvense		Europe
Cirsium arvense		Europe
Cirsium arvense		Europe
Cirsium arvense		Europe
Cirsium arvense		Europe
Cirsium arvense		Europe
Cirsium arvense		Europe
[truncated: 5,508 more rows]
