# Supplementary material for: Potential invasive plant expansion in global ecoregions under climate change
Source: PeerJ. 2019 Mar 5;7:e6479. doi: 10.7717/peerj.6479 (PMC6407507; doi:10.7717/peerj.6479)
Supplement: Supplemental Information 6 [file peerj-07-6479-s006.xlsx]

## Sheet: peerj-29749-Supplementary_File_
Species	Longitude	Latitude
Abelmoschus moschatus	149.125	-35.275
Abelmoschus moschatus	153.27	-29.77
Abelmoschus moschatus	153.47	-28.95
Abelmoschus moschatus	153.57	-28.87
Abelmoschus moschatus	152.967	-28.8167
Abelmoschus moschatus	153.6	-28.8
Abelmoschus moschatus	153.55	-28.22
Abelmoschus moschatus	152.9	-28.1667
Abelmoschus moschatus	153.6	-28.1
Abelmoschus moschatus	153.423	-27.9206
Abelmoschus moschatus	153.501	-27.4984
Abelmoschus moschatus	153.05	-27.2667
Abelmoschus moschatus	152.751	-26.4151
Abelmoschus moschatus	152.918	-26.4151
Abelmoschus moschatus	151.659	-25.1901
Abelmoschus moschatus	151.7	-25.1
Abelmoschus moschatus	152.35	-24.8667
Abelmoschus moschatus	151.918	-24.5818
Abelmoschus moschatus	151.19	-24.4418
Abelmoschus moschatus	151.441	-24.3784
Abelmoschus moschatus	150.367	-23.5167
Abelmoschus moschatus	150.5	-23.5
Abelmoschus moschatus	150.584	-23.4151
Abelmoschus moschatus	150.5	-23.3
Abelmoschus moschatus	149.76	-23.2201
Abelmoschus moschatus	149.918	-23.0818
Abelmoschus moschatus	149.217	-21.1167
Abelmoschus moschatus	167.104	-21.0417
Abelmoschus moschatus	165.3	-21.0333
Abelmoschus moschatus	146.361	-20.8933
Abelmoschus moschatus	148.584	-20.7484
Abelmoschus moschatus	148.501	-20.4984
Abelmoschus moschatus	148.377	-20.3812
Abelmoschus moschatus	148.6	-20.3
Abelmoschus moschatus	148.676	-20.2734
Abelmoschus moschatus	148.459	-20.1068
Abelmoschus moschatus	148.251	-20.0818
Abelmoschus moschatus	147.418	-19.5818
Abelmoschus moschatus	146.983	-19.5
Abelmoschus moschatus	146.759	-19.3401
Abelmoschus moschatus	146.917	-19.3167
Abelmoschus moschatus	146.817	-19.2667
Abelmoschus moschatus	146.251	-18.9151
Abelmoschus moschatus	145.75	-18.75
Abelmoschus moschatus	144.75	-18.6833
Abelmoschus moschatus	144.75	-18.5833
Abelmoschus moschatus	144.106	-18.5074
Abelmoschus moschatus	145.109	-18.4068
Abelmoschus moschatus	144.543	-18.2747
Abelmoschus moschatus	146.251	-18.2485
Abelmoschus moschatus	145.333	-18.1333
Abelmoschus moschatus	146	-18.0833
Abelmoschus moschatus	145.501	-17.4985
Abelmoschus moschatus	145.375	-17.4476
Abelmoschus moschatus	145.1	-17.4167
Abelmoschus moschatus	144.584	-17.4151
Abelmoschus moschatus	144.751	-17.4151
Abelmoschus moschatus	145.251	-17.4151
Abelmoschus moschatus	130.776	-17.3055
Abelmoschus moschatus	137.783	-17.3
Abelmoschus moschatus	145.4	-17.3
Abelmoschus moschatus	145.918	-17.2485
Abelmoschus moschatus	145.55	-17.2
Abelmoschus moschatus	144.494	-17.1881
Abelmoschus moschatus	137.768	-17.1652
Abelmoschus moschatus	145.524	-17.0936
Abelmoschus moschatus	144.584	-17.0818
Abelmoschus moschatus	145.251	-17.0818
Abelmoschus moschatus	145.418	-17.0818
Abelmoschus moschatus	145.584	-16.9151
Abelmoschus moschatus	145.918	-16.9151
Abelmoschus moschatus	145.4	-16.9
Abelmoschus moschatus	145.75	-16.9
Abelmoschus moschatus	145.173	-16.8164
Abelmoschus moschatus	145.667	-16.8
Abelmoschus moschatus	145.378	-16.792
Abelmoschus moschatus	145.651	-16.7318
Abelmoschus moschatus	145.157	-16.5995
Abelmoschus moschatus	145.483	-16.55
Abelmoschus moschatus	145.35	-16.4667
Abelmoschus moschatus	46.85	-16.33
Abelmoschus moschatus	144.767	-16.25
Abelmoschus moschatus	143.217	-16.0167
Abelmoschus moschatus	135.4	-15.9419
Abelmoschus moschatus	144.876	-15.8401
Abelmoschus moschatus	133.969	-15.8385
Abelmoschus moschatus	144.8	-15.8333
Abelmoschus moschatus	144.867	-15.8333
Abelmoschus moschatus	125.567	-15.8
Abelmoschus moschatus	125.017	-15.7667
Abelmoschus moschatus	145.209	-15.6735
Abelmoschus moschatus	49.97	-15.63
Abelmoschus moschatus	145.25	-15.4667
Abelmoschus moschatus	135.141	-15.4347
Abelmoschus moschatus	124.667	-15.4333
Abelmoschus moschatus	124.6	-15.4
Abelmoschus moschatus	145.209	-15.3235
Abelmoschus moschatus	145.109	-15.3068
Abelmoschus moschatus	125.767	-14.8667
Abelmoschus moschatus	125.9	-14.8333
Abelmoschus moschatus	125.8	-14.8
Abelmoschus moschatus	134.674	-14.7751
Abelmoschus moschatus	143.477	-14.6591
Abelmoschus moschatus	125.8	-14.65
Abelmoschus moschatus	129.35	-14.4167
Abelmoschus moschatus	126.6	-14.4
Abelmoschus moschatus	132.851	-14.2924
Abelmoschus moschatus	131.029	-14.29
Abelmoschus moschatus	130.989	-14.2813
Abelmoschus moschatus	130.447	-14.2633
Abelmoschus moschatus	130.969	-14.1203
Abelmoschus moschatus	136.451	-14.0652
Abelmoschus moschatus	126.184	-14.0194
Abelmoschus moschatus	143.184	-13.9164
Abelmoschus moschatus	136.589	-13.8673
Abelmoschus moschatus	131.768	-13.8319
Abelmoschus moschatus	131.006	-13.735
Abelmoschus moschatus	130.979	-13.7318
Abelmoschus moschatus	143.283	-13.6833
Abelmoschus moschatus	131.201	-13.5986
Abelmoschus moschatus	132.218	-13.5986
Abelmoschus moschatus	131.401	-13.5822
Abelmoschus moschatus	132.135	-13.5819
Abelmoschus moschatus	131.156	-13.567
Abelmoschus moschatus	132.683	-13.5667
Abelmoschus moschatus	132.497	-13.5635
Abelmoschus moschatus	143	-13.55
Abelmoschus moschatus	143.11	-13.5497
Abelmoschus moschatus	130.985	-13.5381
Abelmoschus moschatus	143	-13.5
Abelmoschus moschatus	131.501	-13.4986
Abelmoschus moschatus	143.501	-13.4985
Abelmoschus moschatus	130.701	-13.4819
Abelmoschus moschatus	-172.4	-13.4687
Abelmoschus moschatus	130.331	-13.3267
Abelmoschus moschatus	130.601	-13.2819
Abelmoschus moschatus	130.965	-13.2639
Abelmoschus moschatus	131.717	-13.25
Abelmoschus moschatus	142.793	-13.1902
Abelmoschus moschatus	131.101	-13.1653
Abelmoschus moschatus	136.373	-13.1622
Abelmoschus moschatus	143.036	-13.1214
Abelmoschus moschatus	142.996	-13.1168
Abelmoschus moschatus	132.453	-13.1068
Abelmoschus moschatus	130.451	-13.0986
Abelmoschus moschatus	142.76	-13.0568
Abelmoschus moschatus	132.163	-13.0504
Abelmoschus moschatus	131.668	-12.9654
Abelmoschus moschatus	132.195	-12.9068
Abelmoschus moschatus	136.517	-12.9
Abelmoschus moschatus	132.418	-12.8958
Abelmoschus moschatus	131.168	-12.8319
Abelmoschus moschatus	-69.28	-12.83
Abelmoschus moschatus	136.5	-12.8
Abelmoschus moschatus	131.385	-12.7986
Abelmoschus moschatus	142.726	-12.7902
Abelmoschus moschatus	143.267	-12.7667
Abelmoschus moschatus	136.118	-12.7486
Abelmoschus moschatus	131	-12.7
Abelmoschus moschatus	133.499	-12.6989
Abelmoschus moschatus	131.001	-12.6986
Abelmoschus moschatus	142.271	-12.6525
Abelmoschus moschatus	131.317	-12.65
Abelmoschus moschatus	131.335	-12.6486
Abelmoschus moschatus	142.01	-12.6402
Abelmoschus moschatus	135.204	-12.6367
Abelmoschus moschatus	143.447	-12.6194
Abelmoschus moschatus	141.917	-12.6167
Abelmoschus moschatus	135.851	-12.6152
Abelmoschus moschatus	135.734	-12.5986
Abelmoschus moschatus	131.067	-12.5982
Abelmoschus moschatus	142.676	-12.5902
Abelmoschus moschatus	136.584	-12.5422
Abelmoschus moschatus	130.98	-12.54
Abelmoschus moschatus	133.151	-12.5319
Abelmoschus moschatus	141.817	-12.5167
Abelmoschus moschatus	131.364	-12.4995
Abelmoschus moschatus	133.351	-12.4986
Abelmoschus moschatus	135.201	-12.4986
Abelmoschus moschatus	143.249	-12.4955
Abelmoschus moschatus	142.926	-12.4735
Abelmoschus moschatus	133.286	-12.4574
Abelmoschus moschatus	130.834	-12.4487
Abelmoschus moschatus	132.317	-12.4
Abelmoschus moschatus	142.162	-12.3922
Abelmoschus moschatus	136.836	-12.3894
Abelmoschus moschatus	136.83	-12.3872
Abelmoschus moschatus	135.7	-12.3667
Abelmoschus moschatus	136.821	-12.3252
Abelmoschus moschatus	136.879	-12.3226
Abelmoschus moschatus	135.067	-12.3167
Abelmoschus moschatus	134.828	-12.245
Abelmoschus moschatus	134.561	-12.2333
Abelmoschus moschatus	134.451	-12.1653
Abelmoschus moschatus	136.784	-12.1652
Abelmoschus moschatus	134.885	-12.0653
Abelmoschus moschatus	133.15	-12.0333
Abelmoschus moschatus	142.483	-11.9833
Abelmoschus moschatus	135.617	-11.9667
Abelmoschus moschatus	130.927	-11.896
Abelmoschus moschatus	136.468	-11.8319
Abelmoschus moschatus	142.343	-11.8235
Abelmoschus moschatus	130.588	-11.8097
Abelmoschus moschatus	133.133	-11.6667
Abelmoschus moschatus	133.135	-11.6653
Abelmoschus moschatus	130.27	-11.6417
Abelmoschus moschatus	130.585	-11.5319
Abelmoschus moschatus	132.633	-11.5227
Abelmoschus moschatus	133.454	-11.5156
Abelmoschus moschatus	130.551	-11.4986
Abelmoschus moschatus	132.617	-11.4882
Abelmoschus moschatus	130.681	-11.4664
Abelmoschus moschatus	130.451	-11.4486
Abelmoschus moschatus	131.789	-11.3095
Abelmoschus moschatus	131.857	-11.271
Abelmoschus moschatus	132.319	-11.2542
Abelmoschus moschatus	132.052	-11.2003
Abelmoschus moschatus	142.401	-10.9009
Abelmoschus moschatus	142.225	-10.575
Abelmoschus moschatus	-70.95	-10.2
Abelmoschus moschatus	149.383	-10.1833
Abelmoschus moschatus	124.218	-9.8844
Abelmoschus moschatus	149.883	-9.6667
Abelmoschus moschatus	150.083	-9.66667
Abelmoschus moschatus	150.783	-9.66667
Abelmoschus moschatus	149.617	-9.6333
Abelmoschus moschatus	149.467	-9.6
Abelmoschus moschatus	147.333	-9.58333
Abelmoschus moschatus	148.633	-9.5667
Abelmoschus moschatus	147	-9.25
Abelmoschus moschatus	143.2	-9.0833
Abelmoschus moschatus	146.95	-8.9667
Abelmoschus moschatus	143.167	-8.83333
Abelmoschus moschatus	146.5	-8.78333
Abelmoschus moschatus	140.4	-8.5333
Abelmoschus moschatus	142.833	-8.33333
Abelmoschus moschatus	146.167	-8.08333
Abelmoschus moschatus	146.133	-8.05
Abelmoschus moschatus	145.417	-7.91667
Abelmoschus moschatus	131.533	-7.71667
Abelmoschus moschatus	146.667	-7.33333
Abelmoschus moschatus	146.65	-7.1833
Abelmoschus moschatus	146	-7.1667
Abelmoschus moschatus	146.5	-6.8333
Abelmoschus moschatus	146.758	-6.675
Abelmoschus moschatus	146.783	-6.6333
Abelmoschus moschatus	146.867	-6.5833
Abelmoschus moschatus	146.717	-6.4667
Abelmoschus moschatus	143.283	-6.3667
Abelmoschus moschatus	146.425	-6.34167
Abelmoschus moschatus	146.417	-6.33333
Abelmoschus moschatus	119.4	-5.11667
Abelmoschus moschatus	119.667	-5.01667
Abelmoschus moschatus	-73.8	-4.9
Abelmoschus moschatus	144.633	-4.8833
Abelmoschus moschatus	-78.17	-4.47
Abelmoschus moschatus	143.55	-4.25
Abelmoschus moschatus	143.5	-4.1333
Abelmoschus moschatus	-77.73	-4.03
Abelmoschus moschatus	-77.72	-3.92
Abelmoschus moschatus	142.75	-3.85
Abelmoschus moschatus	-73.25	-3.75
Abelmoschus moschatus	-70.6047	-3.63528
Abelmoschus moschatus	-72.83	-3.5
Abelmoschus moschatus	-75.83	-3.25
Abelmoschus moschatus	141.4	-3.15
Abelmoschus moschatus	-76.25	-2.92
Abelmoschus moschatus	-76.92	-2.83
Abelmoschus moschatus	140.5	-2.6667
Abelmoschus moschatus	118.883	-2.66667
Abelmoschus moschatus	140.483	-2.6333
Abelmoschus moschatus	120.333	-2.51667
Abelmoschus moschatus	-76.33	-2.33
Abelmoschus moschatus	147.792	-2.3
Abelmoschus moschatus	127.75	-1.5
Abelmoschus moschatus	-77.62	-1.07
Abelmoschus moschatus	-76.15	-1.03
Abelmoschus moschatus	-75.42	-0.95
Abelmoschus moschatus	-76.97	-0.93
Abelmoschus moschatus	123.15	-0.91667
Abelmoschus moschatus	133.25	-0.8333
Abelmoschus moschatus	133.067	-0.8
Abelmoschus moschatus	-76.37	-0.67
Abelmoschus moschatus	73.1167	-0.66667
Abelmoschus moschatus	73.1	-0.61667
Abelmoschus moschatus	-79.37	-0.58
Abelmoschus moschatus	-76.53	-0.52
Abelmoschus moschatus	-77.3	-0.5
Abelmoschus moschatus	-76.333	-0.3
Abelmoschus moschatus	73.4333	-0.3
Abelmoschus moschatus	-76.43	-0.25
Abelmoschus moschatus	73.2167	0.23333
Abelmoschus moschatus	73.3833	0.28333
Abelmoschus moschatus	-78.9	0.8
Abelmoschus moschatus	127.333	0.85
Abelmoschus moschatus	-76.5667	1.16667
Abelmoschus moschatus	124.9	1.31667
Abelmoschus moschatus	-78.7836	1.68417
Abelmoschus moschatus	73.5167	1.83333
Abelmoschus moschatus	73.5833	2.11667
Abelmoschus moschatus	-52.8683	2.2422
Abelmoschus moschatus	-54.0667	3.3167
Abelmoschus moschatus	-53.2167	3.6167
Abelmoschus moschatus	-54.0333	3.6383
Abelmoschus moschatus	8.8	3.75
Abelmoschus moschatus	11.45	3.86667
Abelmoschus moschatus	-51.8012	3.8913
Abelmoschus moschatus	-77.03	3.92
Abelmoschus moschatus	-54.6519	4.11639
Abelmoschus moschatus	-52.4667	4.1333
Abelmoschus moschatus	-52.1253	4.3095
Abelmoschus moschatus	117.25	4.55
Abelmoschus moschatus	-52.3333	4.75
Abelmoschus moschatus	-53.25	4.8333
Abelmoschus moschatus	117.686	4.8575
Abelmoschus moschatus	-76.9128	4.8866
Abelmoschus moschatus	-52.3	4.9333
Abelmoschus moschatus	-7.6	4.96667
Abelmoschus moschatus	-74.9667	5.0672
Abelmoschus moschatus	-2.02	5.07
Abelmoschus moschatus	117.705	5.18833
Abelmoschus moschatus	-73.9973	5.21723
Abelmoschus moschatus	-0.11	5.51
Abelmoschus moschatus	117.083	5.605
Abelmoschus moschatus	116.853	5.72167
Abelmoschus moschatus	-55.1631	5.82417
Abelmoschus moschatus	0.05	6.12
Abelmoschus moschatus	116.858	6.12417
Abelmoschus moschatus	-61.47	6.22
Abelmoschus moschatus	2.4333	6.35
Abelmoschus moschatus	0.25	6.49
Abelmoschus moschatus	2.55	6.5833
Abelmoschus moschatus	73.0333	6.75
Abelmoschus moschatus	158.3	6.833
Abelmoschus moschatus	1.66667	6.83333
Abelmoschus moschatus	2.25	6.83333
Abelmoschus moschatus	158.313	6.8406
Abelmoschus moschatus	-73.9142	7.00778
Abelmoschus moschatus	2.216	7.216
Abelmoschus moschatus	2.339	7.219
Abelmoschus moschatus	1.25	7.33333
Abelmoschus moschatus	-59.7	7.36667
Abelmoschus moschatus	-80.55	7.5
Abelmoschus moschatus	99.0333	7.62667
Abelmoschus moschatus	-80.87	7.73
Abelmoschus moschatus	-77.83	7.73
Abelmoschus moschatus	-77.85	7.85
Abelmoschus moschatus	-80.71	7.93
Abelmoschus moschatus	1.16667	8.5
Abelmoschus moschatus	-83.73	8.61
Abelmoschus moschatus	-83.52	8.61
Abelmoschus moschatus	-78.05	8.63
Abelmoschus moschatus	-83.46	8.71
Abelmoschus moschatus	-81.55	8.82
Abelmoschus moschatus	-83.1597	9.03056
Abelmoschus moschatus	-79.38	9.1
Abelmoschus moschatus	-79.85	9.17
Abelmoschus moschatus	-80.02	9.22
Abelmoschus moschatus	-82.33	9.23
Abelmoschus moschatus	-82.38	9.25
Abelmoschus moschatus	-82.43	9.35
Abelmoschus moschatus	-79.57	9.36
Abelmoschus moschatus	2	9.5
Abelmoschus moschatus	-82.8851	9.57526
Abelmoschus moschatus	-83.975	9.60417
Abelmoschus moschatus	-82.73	9.64
Abelmoschus moschatus	2.66667	9.66667
Abelmoschus moschatus	-83.02	9.67
Abelmoschus moschatus	-84.36	9.7
Abelmoschus moschatus	-84.3333	9.7
Abelmoschus moschatus	-84.52	9.75
Abelmoschus moschatus	3	9.83333
Abelmoschus moschatus	-83.9519	10.0114
Abelmoschus moschatus	1.5	10.0833
Abelmoschus moschatus	-84.54	10.37
Abelmoschus moschatus	-84.06	10.43
Abelmoschus moschatus	-84.29	10.53
Abelmoschus moschatus	-83.75	10.63
Abelmoschus moschatus	2.83333	10.6667
Abelmoschus moschatus	-84.91	10.76
Abelmoschus moschatus	-74.0557	10.8887
Abelmoschus moschatus	2.91667	10.9167
Abelmoschus moschatus	-84.47	11.05
Abelmoschus moschatus	-84.17	11.52
Abelmoschus moschatus	-0.316	11.7
Abelmoschus moschatus	-84.47	11.73
Abelmoschus moschatus	3.383	11.867
Abelmoschus moschatus	3.1833	12.0666
Abelmoschus moschatus	99.6	12.0833
Abelmoschus moschatus	3.15883	12.1027
Abelmoschus moschatus	-83.03	12.17
Abelmoschus moschatus	-84.92	13.66
Abelmoschus moschatus	-89.25	13.67
Abelmoschus moschatus	100.583	13.8333
Abelmoschus moschatus	100.5	13.9167
Abelmoschus moschatus	-87.21	14.07
Abelmoschus moschatus	106.004	14.1533
Abelmoschus moschatus	101.833	14.1667
Abelmoschus moschatus	98.9667	14.3333
Abelmoschus moschatus	100.667	14.3333
Abelmoschus moschatus	99.1667	14.5
Abelmoschus moschatus	100.833	14.5
Abelmoschus moschatus	102.75	14.5833
Abelmoschus moschatus	99.0833	14.6667
Abelmoschus moschatus	101.333	14.75
Abelmoschus moschatus	99.1667	14.8333
Abelmoschus moschatus	103.167	14.9167
Abelmoschus moschatus	99.5	15.5833
Abelmoschus moschatus	-85.6667	15.75
Abelmoschus moschatus	-87.95	15.77
Abelmoschus moschatus	-91.28	16.07
Abelmoschus moschatus	-13.58	16.1403
Abelmoschus moschatus	99.25	16.1667
Abelmoschus moschatus	-92.878	16.331
Abelmoschus moschatus	-91.13	16.765
Abelmoschus moschatus	-91.283	16.817
Abelmoschus moschatus	98.8333	16.8333
Abelmoschus moschatus	103.917	16.8333
Abelmoschus moschatus	-92.37	16.89
Abelmoschus moschatus	-94.825	17.187
Abelmoschus moschatus	-94.58	17.25
Abelmoschus moschatus	101.833	17.3333
Abelmoschus moschatus	-94.55	17.45
Abelmoschus moschatus	-91.98	17.45
Abelmoschus moschatus	101.417	17.5833
Abelmoschus moschatus	101.5	17.6667
Abelmoschus moschatus	101.583	17.6667
Abelmoschus moschatus	-94.15	17.8
Abelmoschus moschatus	102.833	17.8333
Abelmoschus moschatus	-92.264	17.933
Abelmoschus moschatus	-93.4	17.98
Abelmoschus moschatus	-93.77	18.02
Abelmoschus moschatus	97.9167	18.1667
Abelmoschus moschatus	-95.067	18.583
Abelmoschus moschatus	-96.883	19.367
Abelmoschus moschatus	98.3333	19.4167
Abelmoschus moschatus	98.0833	19.5
Abelmoschus moschatus	99.0833	19.5
Abelmoschus moschatus	99.25	19.6667
Abelmoschus moschatus	-96.909	19.932
Abelmoschus moschatus	-97.443	20.399
Abelmoschus moschatus	-88.9	20.6
Abelmoschus moschatus	-158.047	21.6291
Abelmoschus moschatus	120.801	21.9597
Abelmoschus moschatus	121.576	22.0128
Abelmoschus moschatus	107.958	22.0978
Abelmoschus moschatus	102.99	22.14
Abelmoschus moschatus	120.483	22.2833
Abelmoschus moschatus	120.365	22.3583
Abelmoschus moschatus	120.693	22.5083
Abelmoschus moschatus	120.35	22.6667
Abelmoschus moschatus	121.47	22.6714
Abelmoschus moschatus	120.724	22.7481
Abelmoschus moschatus	121.023	22.7706
Abelmoschus moschatus	113.342	23.127
Abelmoschus moschatus	121.219	23.1422
Abelmoschus moschatus	121.305	23.3306
Abelmoschus moschatus	121.5	23.4833
Abelmoschus moschatus	120.567	23.5833
Abelmoschus moschatus	120.897	23.8381
Abelmoschus moschatus	121.6	23.9833
Abelmoschus moschatus	121.017	24.0239
Abelmoschus moschatus	120.683	24.1333
Abelmoschus moschatus	121.609	24.1553
Abelmoschus moschatus	121.486	24.1783
Abelmoschus moschatus	121.599	24.185
Abelmoschus moschatus	124.195	24.4005
Abelmoschus moschatus	121.615	24.4517
Abelmoschus moschatus	121.517	24.6167
Abelmoschus moschatus	121.426	24.7353
Abelmoschus moschatus	121.688	24.7578
Abelmoschus moschatus	121.701	24.9339
Abelmoschus moschatus	121.53	24.9442
Abelmoschus moschatus	121.215	24.9506
Abelmoschus moschatus	121.53	25.0075
Abelmoschus moschatus	121.938	25.0142
Abelmoschus moschatus	121.495	25.1283
Abelmoschus moschatus	121.833	25.1667
Abelmoschus moschatus	110.352	25.1756
Abelmoschus moschatus	98.4167	26.1667
Abelmoschus moschatus	77.975	30.2865
Abelmoschus moschatus	-123.233	49.25
Abelmoschus moschatus	6.07706	50.7556
Abelmoschus moschatus	-77.3	-6
Abelmoschus moschatus	-75	-4
Abelmoschus moschatus	117	-1
Abelmoschus moschatus	136.017	-1
Abrus precatorius	149.1	-35.2667
Abrus precatorius	29.625	-31.375
Abrus precatorius	30.625	-30.625
Abrus precatorius	30.875	-30.125
Abrus precatorius	30.875	-29.875
Abrus precatorius	31.125	-29.875
Abrus precatorius	30.875	-29.625
Abrus precatorius	31.125	-29.625
Abrus precatorius	31.375	-29.375
Abrus precatorius	31.375	-29.125
Abrus precatorius	31.625	-29.125
Abrus precatorius	31.875	-28.875
Abrus precatorius	32.125	-28.875
Abrus precatorius	153.5	-28.47
Abrus precatorius	153.502	-28.4497
Abrus precatorius	32.125	-28.375
Abrus precatorius	32.375	-28.375
Abrus precatorius	153.5	-28.3
Abrus precatorius	153.502	-28.2988
Abrus precatorius	31.875	-28.125
Abrus precatorius	32.125	-28.125
Abrus precatorius	153.6	-28.1
Abrus precatorius	32.375	-27.875
Abrus precatorius	32.625	-27.875
Abrus precatorius	32.625	-27.625
Abrus precatorius	152.976	-27.5067
Abrus precatorius	153.405	-27.4934
Abrus precatorius	152.959	-27.4901
Abrus precatorius	153.543	-27.4401
Abrus precatorius	32.625	-27.375
Abrus precatorius	152.878	-27.1559
Abrus precatorius	32.375	-27.125
Abrus precatorius	32.625	-27.125
Abrus precatorius	153.209	-27.0734
Abrus precatorius	152.768	-26.9984
Abrus precatorius	32.375	-26.875
Abrus precatorius	32.625	-26.875
Abrus precatorius	32.875	-26.875
Abrus precatorius	152.976	-26.6734
Abrus precatorius	153.013	-26.6073
Abrus precatorius	31.125	-26.125
Abrus precatorius	31.375	-26.125
Abrus precatorius	31.875	-26.125
Abrus precatorius	32.9036	-26.0364
Abrus precatorius	32.5777	-25.9664
Abrus precatorius	31.125	-25.875
Abrus precatorius	31.375	-25.875
Abrus precatorius	32.6231	-25.7831
Abrus precatorius	32.6764	-25.737
Abrus precatorius	28.125	-25.625
Abrus precatorius	31.125	-25.625
Abrus precatorius	152.343	-25.4734
Abrus precatorius	30.875	-25.375
Abrus precatorius	153.209	-25.3401
Abrus precatorius	31.375	-25.125
Abrus precatorius	47	-25.0333
Abrus precatorius	31.625	-24.875
Abrus precatorius	152.376	-24.8734
Abrus precatorius	46.8667	-24.7667
Abrus precatorius	33.8828	-24.7117
Abrus precatorius	47.1833	-24.6833
Abrus precatorius	28.625	-24.625
Abrus precatorius	46.62	-24.52
Abrus precatorius	34.9922	-24.5087
Abrus precatorius	46.6667	-24.5
Abrus precatorius	35.1367	-24.4922
Abrus precatorius	33.974	-24.4898
Abrus precatorius	26.125	-24.375
Abrus precatorius	27.625	-24.375
Abrus precatorius	151.564	-24.3645
Abrus precatorius	25.1305	-24.1277
Abrus precatorius	30.875	-24.125
Abrus precatorius	46.2333	-24.1
Abrus precatorius	45.7	-24.0833
Abrus precatorius	44.63	-23.65
Abrus precatorius	29.875	-23.625
Abrus precatorius	151.167	-23.6167
Abrus precatorius	44.5167	-23.5
Abrus precatorius	150.467	-23.3667
Abrus precatorius	150.517	-23.3667
Abrus precatorius	45.05	-23.35
Abrus precatorius	30.375	-23.125
Abrus precatorius	27.125	-22.875
Abrus precatorius	30.375	-22.875
Abrus precatorius	35.1806	-22.8447
Abrus precatorius	44.6833	-22.7833
Abrus precatorius	45.3333	-22.6333
Abrus precatorius	15.375	-22.625
Abrus precatorius	31.125	-22.625
Abrus precatorius	45.3833	-22.55
Abrus precatorius	46.7333	-22.5167
Abrus precatorius	46.2667	-22.4667
Abrus precatorius	46.1333	-22.4
Abrus precatorius	150.179	-22.3684
Abrus precatorius	47.85	-22.3667
Abrus precatorius	166.43	-22.32
Abrus precatorius	35.5311	-22.2731
Abrus precatorius	44.8167	-22.2333
Abrus precatorius	47.02	-22.22
Abrus precatorius	150.343	-21.7568
Abrus precatorius	43.5	-21.7333
Abrus precatorius	43.75	-21.7167
Abrus precatorius	35.4678	-21.6628
Abrus precatorius	-41.0703	-21.5678
Abrus precatorius	44.4667	-21.4
Abrus precatorius	47.429	-21.2611
Abrus precatorius	48.3333	-21.2167
Abrus precatorius	149.167	-21.15
Abrus precatorius	149.084	-21.0818
Abrus precatorius	167.428	-21.0528
Abrus precatorius	149.904	-21.0108
Abrus precatorius	149.426	-20.9234
Abrus precatorius	149.28	-20.82
Abrus precatorius	48.49	-20.8
Abrus precatorius	149.626	-20.7734
Abrus precatorius	149.159	-20.6901
Abrus precatorius	34.92	-20.6456
Abrus precatorius	44.6667	-20.3833
Abrus precatorius	48.5564	-20.38
Abrus precatorius	148.859	-20.3734
Abrus precatorius	147.884	-20.3065
Abrus precatorius	44.2833	-20.2833
Abrus precatorius	148.814	-20.2558
Abrus precatorius	149.159	-20.2401
Abrus precatorius	146.759	-20.1735
Abrus precatorius	149.032	-20.1622
Abrus precatorius	146.217	-20.1167
Abrus precatorius	148.25	-20.0833
Abrus precatorius	148.217	-19.9828
Abrus precatorius	147.918	-19.9151
Abrus precatorius	120.6	-19.8
Abrus precatorius	120.694	-19.7597
Abrus precatorius	146.459	-19.7568
Abrus precatorius	147.309	-19.6623
Abrus precatorius	146.597	-19.654
Abrus precatorius	23.125	-19.625
Abrus precatorius	33.2854	-19.4508
Abrus precatorius	143.5	-19.25
Abrus precatorius	146.82	-19.12
Abrus precatorius	33.49	-19.0681
Abrus precatorius	138.76	-19.0235
Abrus precatorius	34.3531	-18.9792
Abrus precatorius	33.0091	-18.9753
Abrus precatorius	49.1	-18.95
Abrus precatorius	33.2219	-18.9483
Abrus precatorius	48.43	-18.93
Abrus precatorius	46.3333	-18.85
Abrus precatorius	49.15	-18.8333
Abrus precatorius	143.405	-18.814
Abrus precatorius	138.48	-18.7067
Abrus precatorius	44.6167	-18.6667
Abrus precatorius	44.6667	-18.6667
Abrus precatorius	44.6	-18.6333
Abrus precatorius	22.125	-18.625
Abrus precatorius	145.133	-18.6167
Abrus precatorius	49.26	-18.57
Abrus precatorius	49.2667	-18.5
Abrus precatorius	48.01	-18.49
Abrus precatorius	44.7333	-18.4333
Abrus precatorius	24.625	-18.375
Abrus precatorius	146.326	-18.3401
Abrus precatorius	35.16	-18.2189
Abrus precatorius	21.375	-18.125
Abrus precatorius	21.625	-18.125
Abrus precatorius	122.317	-18.1
Abrus precatorius	146.117	-18.1
Abrus precatorius	122.596	-18.0131
Abrus precatorius	122.4	-18
Abrus precatorius	123.77	-17.97
Abrus precatorius	122.333	-17.9667
Abrus precatorius	25.85	-17.93
Abrus precatorius	15.875	-17.875
Abrus precatorius	23.375	-17.875
Abrus precatorius	136.518	-17.8319
Abrus precatorius	138.136	-17.8001
Abrus precatorius	138.187	-17.7853
Abrus precatorius	137.717	-17.7667
Abrus precatorius	48.6667	-17.7667
Abrus precatorius	125.283	-17.6833
Abrus precatorius	122.202	-17.6573
Abrus precatorius	124.8	-17.6
Abrus precatorius	125.2	-17.6
Abrus precatorius	125.135	-17.5986
Abrus precatorius	48.3	-17.5667
Abrus precatorius	35.3817	-17.4791
Abrus precatorius	145.867	-17.45
Abrus precatorius	140.844	-17.4418
Abrus precatorius	137.793	-17.4168
Abrus precatorius	124.95	-17.4167
Abrus precatorius	123.6	-17.4
Abrus precatorius	126.2	-17.4
Abrus precatorius	-39.2	-17.4
Abrus precatorius	137.87	-17.3904
Abrus precatorius	37.0534	-17.3489
Abrus precatorius	137.064	-17.3182
Abrus precatorius	123.623	-17.3033
Abrus precatorius	122.183	-17.2833
Abrus precatorius	128.496	-17.2702
Abrus precatorius	145.47	-17.27
Abrus precatorius	137.29	-17.2656
Abrus precatorius	137.726	-17.2525
Abrus precatorius	46.9333	-17.25
Abrus precatorius	144.584	-17.2485
Abrus precatorius	36.9052	-17.2263
Abrus precatorius	144.042	-17.2243
Abrus precatorius	137.661	-17.2199
Abrus precatorius	125.2	-17.2
Abrus precatorius	137.95	-17.2
Abrus precatorius	136.69	-17.1807
Abrus precatorius	145.52	-17.17
Abrus precatorius	135.785	-17.1486
Abrus precatorius	137.403	-17.1328
Abrus precatorius	145.484	-17.132
Abrus precatorius	125.167	-17.1167
Abrus precatorius	125.142	-17.1125
Abrus precatorius	139.617	-17.1
Abrus precatorius	144.37	-17.1
Abrus precatorius	136.71	-17.0785
Abrus precatorius	137.284	-17.0213
Abrus precatorius	144.037	-17.0199
Abrus precatorius	139.501	-16.9987
Abrus precatorius	137.898	-16.9864
Abrus precatorius	46.8167	-16.9833
Abrus precatorius	122.75	-16.9333
Abrus precatorius	122.517	-16.9167
Abrus precatorius	49.9	-16.9167
Abrus precatorius	137.823	-16.88
Abrus precatorius	145.683	-16.8667
Abrus precatorius	135.474	-16.8667
Abrus precatorius	135.811	-16.8542
Abrus precatorius	135.391	-16.8322
Abrus precatorius	129.653	-16.8235
Abrus precatorius	135.779	-16.8203
Abrus precatorius	122.6	-16.8
Abrus precatorius	122.8	-16.8
Abrus precatorius	122.9	-16.8
Abrus precatorius	145.8	-16.8
Abrus precatorius	129.675	-16.7854
Abrus precatorius	-150.95	-16.7667
Abrus precatorius	136.995	-16.765
Abrus precatorius	44.5	-16.75
Abrus precatorius	143.918	-16.7485
Abrus precatorius	132.375	-16.74
Abrus precatorius	136.466	-16.7397
Abrus precatorius	135.952	-16.7355
Abrus precatorius	138.259	-16.7211
Abrus precatorius	141.2	-16.7014
Abrus precatorius	125.951	-16.6987
Abrus precatorius	133.417	-16.6833
Abrus precatorius	145.583	-16.6833
Abrus precatorius	145.55	-16.65
Abrus precatorius	133.237	-16.6461
Abrus precatorius	145.22	-16.6328
Abrus precatorius	122.783	-16.6
Abrus precatorius	126.2	-16.6
Abrus precatorius	136.251	-16.5819
Abrus precatorius	145.084	-16.5818
Abrus precatorius	136.863	-16.5602
Abrus precatorius	134.335	-16.5319
Abrus precatorius	126.12	-16.53
Abrus precatorius	134.3	-16.5291
Abrus precatorius	134.778	-16.516
Abrus precatorius	129.602	-16.5092
Abrus precatorius	136.3	-16.5
Abrus precatorius	133.365	-16.4989
Abrus precatorius	139.576	-16.4902
Abrus precatorius	130.317	-16.48
Abrus precatorius	137.926	-16.4785
Abrus precatorius	134.283	-16.4741
Abrus precatorius	123.067	-16.45
Abrus precatorius	45.35	-16.45
Abrus precatorius	122.95	-16.4167
Abrus precatorius	123.183	-16.4
Abrus precatorius	137.651	-16.3982
Abrus precatorius	136.778	-16.3876
Abrus precatorius	137.823	-16.3706
Abrus precatorius	134.001	-16.3651
Abrus precatorius	133.831	-16.3281
Abrus precatorius	-39.02	-16.32
Abrus precatorius	133.459	-16.3036
Abrus precatorius	46.82	-16.3
Abrus precatorius	125	-16.2833
Abrus precatorius	133.635	-16.2819
Abrus precatorius	137.751	-16.2652
Abrus precatorius	129.321	-16.2538
Abrus precatorius	130.074	-16.2433
Abrus precatorius	46.4667	-16.2333
Abrus precatorius	39.9086	-16.2325
Abrus precatorius	126.017	-16.2
Abrus precatorius	130.494	-16.1931
Abrus precatorius	47.07	-16.15
Abrus precatorius	131.971	-16.1319
Abrus precatorius	136.15	-16.12
Abrus precatorius	135.408	-16.119
Abrus precatorius	130.357	-16.1088
Abrus precatorius	136.3	-16.0667
Abrus precatorius	133.751	-16.0656
Abrus precatorius	123.3	-16.05
Abrus precatorius	33.4436	-16.045
Abrus precatorius	135.321	-16.0188
Abrus precatorius	128.2	-16
Abrus precatorius	135.378	-15.9942
Abrus precatorius	131.928	-15.9909
Abrus precatorius	144.833	-15.9667
Abrus precatorius	137.137	-15.9658
Abrus precatorius	135.585	-15.9368
Abrus precatorius	131.133	-15.9352
Abrus precatorius	130.636	-15.9269
Abrus precatorius	128.133	-15.9167
Abrus precatorius	-38.9167	-15.9167
Abrus precatorius	130.229	-15.8341
Abrus precatorius	137.097	-15.8109
Abrus precatorius	128.2	-15.8
Abrus precatorius	128.8	-15.8
Abrus precatorius	130.517	-15.7667
Abrus precatorius	46.4167	-15.7667
Abrus precatorius	129.2	-15.7604
Abrus precatorius	145.459	-15.7568
Abrus precatorius	50.32	-15.75
Abrus precatorius	136.67	-15.75
Abrus precatorius	136.617	-15.7333
Abrus precatorius	46.3167	-15.7167
Abrus precatorius	130.417	-15.7161
Abrus precatorius	46.1544	-15.7125
Abrus precatorius	129.845	-15.6965
Abrus precatorius	136.751	-15.6652
Abrus precatorius	130.501	-15.6622
Abrus precatorius	129.588	-15.6563
Abrus precatorius	128.7	-15.65
Abrus precatorius	129.001	-15.6444
Abrus precatorius	136.592	-15.6408
Abrus precatorius	136.413	-15.6357
Abrus precatorius	129.886	-15.6302
Abrus precatorius	135.462	-15.6252
Abrus precatorius	38.2586	-15.6212
Abrus precatorius	136.867	-15.6167
Abrus precatorius	131.154	-15.6071
Abrus precatorius	32.3695	-15.6052
Abrus precatorius	133.859	-15.6029
Abrus precatorius	124.4	-15.6
Abrus precatorius	129	-15.6
Abrus precatorius	46.4167	-15.5833
Abrus precatorius	141.751	-15.5818
Abrus precatorius	129.709	-15.567
Abrus precatorius	131.301	-15.5653
Abrus precatorius	32.6032	-15.5592
Abrus precatorius	145.22	-15.52
Abrus precatorius	144.267	-15.5
Abrus precatorius	128.117	-15.4667
Abrus precatorius	145.25	-15.4667
Abrus precatorius	125.65	-15.4667
Abrus precatorius	131.299	-15.4662
Abrus precatorius	130.819	-15.4619
Abrus precatorius	49.81	-15.44
Abrus precatorius	124.583	-15.4167
Abrus precatorius	125	-15.4
Abrus precatorius	129.074	-15.3986
Abrus precatorius	136.21	-15.3936
Abrus precatorius	130.859	-15.392
Abrus precatorius	136.098	-15.3608
Abrus precatorius	131.605	-15.3466
Abrus precatorius	133.917	-15.3365
Abrus precatorius	133.918	-15.3319
Abrus precatorius	48.5833	-15.2833
Abrus precatorius	135.91	-15.2654
Abrus precatorius	129.967	-15.25
Abrus precatorius	130.008	-15.2456
Abrus precatorius	50.4667	-15.2167
Abrus precatorius	125	-15.2
Abrus precatorius	126.8	-15.2
Abrus precatorius	166.656	-15.1772
Abrus precatorius	135.74	-15.1525
Abrus precatorius	133	-15.1485
Abrus precatorius	126.717	-15.1333
Abrus precatorius	145.243	-15.1235
Abrus precatorius	39.2647	-15.1197
Abrus precatorius	133.875	-15.113
Abrus precatorius	125	-15.1
Abrus precatorius	125.05	-15.1
Abrus precatorius	134.858	-15.0829
Abrus precatorius	129.184	-14.9883
Abrus precatorius	135.334	-14.9877
Abrus precatorius	133.25	-14.9636
Abrus precatorius	131.208	-14.9379
Abrus precatorius	133.1	-14.9167
Abrus precatorius	13.125	-14.875
Abrus precatorius	125.767	-14.8667
Abrus precatorius	135.735	-14.8652
Abrus precatorius	134.349	-14.8471
Abrus precatorius	135.364	-14.8253
Abrus precatorius	129.816	-14.816
Abrus precatorius	131.549	-14.8067
Abrus precatorius	125.8	-14.8
Abrus precatorius	126.8	-14.8
Abrus precatorius	127	-14.8
Abrus precatorius	39.6104	-14.7861
Abrus precatorius	132.903	-14.7842
Abrus precatorius	127.083	-14.7833
Abrus precatorius	134.651	-14.7319
Abrus precatorius	134.936	-14.7144
Abrus precatorius	145.377	-14.6972
Abrus precatorius	134.959	-14.6638
Abrus precatorius	135.52	-14.6216
Abrus precatorius	125.8	-14.6
Abrus precatorius	132.425	-14.5989
Abrus precatorius	130.157	-14.5551
Abrus precatorius	144.124	-14.5088
Abrus precatorius	144.975	-14.5083
Abrus precatorius	141.583	-14.5
Abrus precatorius	143.501	-14.4985
Abrus precatorius	124.987	-14.4983
Abrus precatorius	132.343	-14.4941
Abrus precatorius	125.783	-14.4833
Abrus precatorius	132.949	-14.4776
Abrus precatorius	134.72	-14.4701
Abrus precatorius	133.413	-14.4414
Abrus precatorius	144.893	-14.4235
Abrus precatorius	129.359	-14.4221
Abrus precatorius	132.178	-14.4183
Abrus precatorius	132.155	-14.4078
Abrus precatorius	134.844	-14.406
Abrus precatorius	135.662	-14.3898
Abrus precatorius	134.235	-14.3662
Abrus precatorius	131.574	-14.3641
Abrus precatorius	133.408	-14.3221
Abrus precatorius	131.016	-14.3162
Abrus precatorius	132.418	-14.3153
Abrus precatorius	143.732	-14.2856
Abrus precatorius	131.624	-14.2811
Abrus precatorius	125.296	-14.2788
Abrus precatorius	135.722	-14.2757
Abrus precatorius	130.687	-14.2555
Abrus precatorius	136.505	-14.2314
Abrus precatorius	134.712	-14.2305
Abrus precatorius	135.577	-14.2273
Abrus precatorius	129.443	-14.2113
Abrus precatorius	130.296	-14.2073
Abrus precatorius	125.6	-14.2
Abrus precatorius	132.185	-14.1986
Abrus precatorius	136.498	-14.1907
Abrus precatorius	135.898	-14.1838
Abrus precatorius	40.3967	-14.1802
Abrus precatorius	49.96	-14.17
Abrus precatorius	136.422	-14.149
Abrus precatorius	125.7	-14.1333
Abrus precatorius	134.345	-14.1331
Abrus precatorius	129.499	-14.1307
Abrus precatorius	131.292	-14.1303
Abrus precatorius	132.64	-14.1255
Abrus precatorius	136.541	-14.1108
Abrus precatorius	132.385	-14.0986
Abrus precatorius	126.197	-14.0861
Abrus precatorius	48.25	-14.0667
Abrus precatorius	129.599	-14.0184
Abrus precatorius	130.72	-14.0157
Abrus precatorius	134.55	-14.0006
Abrus precatorius	135.905	-14.0002
Abrus precatorius	134.73	-13.9954
Abrus precatorius	136.468	-13.9893
Abrus precatorius	134.571	-13.9572
Abrus precatorius	130.262	-13.9535
Abrus precatorius	132.085	-13.9486
Abrus precatorius	143.209	-13.9402
Abrus precatorius	136.725	-13.9199
Abrus precatorius	135.96	-13.9178
Abrus precatorius	143.418	-13.9152
Abrus precatorius	131.174	-13.9118
Abrus precatorius	130.806	-13.9112
Abrus precatorius	136.843	-13.9063
Abrus precatorius	131.159	-13.8938
Abrus precatorius	48.5333	-13.8833
Abrus precatorius	40.576	-13.8611
Abrus precatorius	143.283	-13.8333
Abrus precatorius	131.184	-13.8267
Abrus precatorius	136.211	-13.8233
Abrus precatorius	131.06	-13.8215
Abrus precatorius	132.427	-13.819
Abrus precatorius	136.834	-13.8154
Abrus precatorius	130.734	-13.8123
Abrus precatorius	131.768	-13.81
Abrus precatorius	48.3167	-13.8
Abrus precatorius	136.833	-13.8
Abrus precatorius	129.792	-13.7963
Abrus precatorius	135.769	-13.7801
Abrus precatorius	132.652	-13.7638
Abrus precatorius	131.988	-13.7623
Abrus precatorius	130.083	-13.7491
Abrus precatorius	129.912	-13.7489
Abrus precatorius	136.032	-13.7439
Abrus precatorius	136.572	-13.7264
Abrus precatorius	50.1	-13.72
Abrus precatorius	136	-13.7178
Abrus precatorius	131.408	-13.7117
Abrus precatorius	132.031	-13.6866
Abrus precatorius	133.073	-13.6825
Abrus precatorius	130.659	-13.6664
Abrus precatorius	130.718	-13.6653
Abrus precatorius	130.904	-13.6646
Abrus precatorius	136.632	-13.6628
Abrus precatorius	132.119	-13.6479
Abrus precatorius	132.61	-13.6333
Abrus precatorius	136.692	-13.6293
Abrus precatorius	48.5	-13.6167
Abrus precatorius	131.448	-13.6094
Abrus precatorius	136.228	-13.599
Abrus precatorius	135.536	-13.5927
Abrus precatorius	131.75	-13.5699
Abrus precatorius	130.09	-13.5583
Abrus precatorius	131.158	-13.555
Abrus precatorius	135.76	-13.5541
Abrus precatorius	130.311	-13.5166
Abrus precatorius	40.5258	-13.5119
Abrus precatorius	131.258	-13.5098
Abrus precatorius	132.576	-13.4992
Abrus precatorius	143.501	-13.4985
Abrus precatorius	136.105	-13.496
Abrus precatorius	129.874	-13.4931
Abrus precatorius	135.553	-13.4895
Abrus precatorius	131.089	-13.4878
Abrus precatorius	132.418	-13.4819
Abrus precatorius	130.454	-13.4787
Abrus precatorius	141.676	-13.4735
Abrus precatorius	-56.9181	-13.4114
Abrus precatorius	132.917	-13.4074
Abrus precatorius	130.786	-13.3925
Abrus precatorius	48.2667	-13.3333
Abrus precatorius	130.534	-13.3291
Abrus precatorius	132.786	-13.3286
Abrus precatorius	132.229	-13.327
Abrus precatorius	132.864	-13.3202
Abrus precatorius	130.443	-13.3188
Abrus precatorius	136.085	-13.3048
Abrus precatorius	132.562	-13.2949
Abrus precatorius	131.949	-13.2913
Abrus precatorius	134.195	-13.2719
Abrus precatorius	49.6553	-13.2678
Abrus precatorius	135.878	-13.2596
Abrus precatorius	38.5316	-13.2521
Abrus precatorius	130.753	-13.2355
Abrus precatorius	136.474	-13.2327
Abrus precatorius	132.162	-13.2284
Abrus precatorius	135.538	-13.2042
Abrus precatorius	37.4994	-13.1989
Abrus precatorius	130.127	-13.173
Abrus precatorius	130.191	-13.1709
Abrus precatorius	130.177	-13.1655
Abrus precatorius	130.118	-13.1653
Abrus precatorius	130.685	-13.1636
Abrus precatorius	130.537	-13.1573
Abrus precatorius	134.85	-13.1573
Abrus precatorius	131.853	-13.1569
Abrus precatorius	136.52	-13.1411
Abrus precatorius	132.967	-13.1313
Abrus precatorius	130.375	-13.1203
Abrus precatorius	49.9131	-13.0839
Abrus precatorius	133.567	-13.0667
Abrus precatorius	49.5833	-13.0667
Abrus precatorius	130.143	-12.9948
Abrus precatorius	130.218	-12.9881
Abrus precatorius	130.986	-12.9852
Abrus precatorius	130.485	-12.9822
Abrus precatorius	45.2003	-12.9764
Abrus precatorius	132.568	-12.9486
Abrus precatorius	131.081	-12.9225
Abrus precatorius	49.1	-12.9167
Abrus precatorius	133.015	-12.9156
Abrus precatorius	131.613	-12.8875
Abrus precatorius	135.468	-12.8819
Abrus precatorius	132.85	-12.8667
Abrus precatorius	49.2333	-12.8667
Abrus precatorius	132.801	-12.8653
Abrus precatorius	131.686	-12.8534
Abrus precatorius	131.91	-12.841
Abrus precatorius	133.371	-12.8367
Abrus precatorius	133.332	-12.832
Abrus precatorius	132.878	-12.8287
Abrus precatorius	132.547	-12.8204
Abrus precatorius	130.372	-12.8183
Abrus precatorius	134.872	-12.8158
Abrus precatorius	133.361	-12.8141
Abrus precatorius	-51.8	-12.8
Abrus precatorius	133.101	-12.7841
Abrus precatorius	143.283	-12.7667
Abrus precatorius	134.073	-12.7588
Abrus precatorius	143.4	-12.75
Abrus precatorius	135.06	-12.7441
Abrus precatorius	131.687	-12.7211
Abrus precatorius	130.597	-12.7203
Abrus precatorius	131.209	-12.7105
Abrus precatorius	130.996	-12.706
Abrus precatorius	131.002	-12.704
Abrus precatorius	134.818	-12.6986
Abrus precatorius	136.636	-12.6984
Abrus precatorius	131.666	-12.6747
Abrus precatorius	132.486	-12.6716
Abrus precatorius	132.48	-12.6665
Abrus precatorius	130.951	-12.6653
Abrus precatorius	131.663	-12.6594
Abrus precatorius	132.506	-12.6592
Abrus precatorius	133.365	-12.6568
Abrus precatorius	135.202	-12.6541
Abrus precatorius	134.889	-12.6536
Abrus precatorius	45.0369	-12.6511
Abrus precatorius	49.5167	-12.65
Abrus precatorius	131.318	-12.6486
Abrus precatorius	134.829	-12.6419
Abrus precatorius	135.087	-12.641
Abrus precatorius	130.515	-12.6404
Abrus precatorius	142.576	-12.6402
Abrus precatorius	136.598	-12.6326
Abrus precatorius	133.06	-12.6231
Abrus precatorius	131.735	-12.6171
Abrus precatorius	131.957	-12.6057
Abrus precatorius	132.99	-12.5828
Abrus precatorius	130.488	-12.5827
Abrus precatorius	133.169	-12.5751
Abrus precatorius	130.8	-12.5509
Abrus precatorius	136.792	-12.5089
Abrus precatorius	143.101	-12.5004
Abrus precatorius	131.8	-12.5
Abrus precatorius	177.083	-12.5
Abrus precatorius	132.418	-12.4986
Abrus precatorius	131.619	-12.4963
Abrus precatorius	135.024	-12.4862
Abrus precatorius	130.788	-12.4764
Abrus precatorius	132.921	-12.4712
Abrus precatorius	134.456	-12.4708
Abrus precatorius	136.826	-12.4678
Abrus precatorius	142.617	-12.4667
Abrus precatorius	136.013	-12.4664
Abrus precatorius	134.897	-12.4584
Abrus precatorius	142.16	-12.4568
Abrus precatorius	130.589	-12.4561
Abrus precatorius	130.877	-12.4535
Abrus precatorius	136.876	-12.421
Abrus precatorius	136.381	-12.4187
Abrus precatorius	135.774	-12.4057
Abrus precatorius	133.044	-12.3898
Abrus precatorius	43.85	-12.38
Abrus precatorius	-56.7167	-12.3667
Abrus precatorius	130.9	-12.3333
Abrus precatorius	131.517	-12.3319
Abrus precatorius	134.968	-12.3294
Abrus precatorius	133.166	-12.3265
Abrus precatorius	132.945	-12.3196
Abrus precatorius	135.035	-12.3189
Abrus precatorius	132.12	-12.3175
Abrus precatorius	136.821	-12.317
Abrus precatorius	133.317	-12.3167
Abrus precatorius	136.928	-12.3033
Abrus precatorius	136.418	-12.2986
Abrus precatorius	135.66	-12.2885
Abrus precatorius	131.022	-12.2831
Abrus precatorius	132.321	-12.2445
Abrus precatorius	143.076	-12.2402
Abrus precatorius	131.251	-12.2315
Abrus precatorius	132.752	-12.227
Abrus precatorius	132.362	-12.2205
Abrus precatorius	131.891	-12.2171
Abrus precatorius	44.45	-12.2167
Abrus precatorius	135.804	-12.2013
Abrus precatorius	135.834	-12.1986
Abrus precatorius	136.211	-12.1826
Abrus precatorius	134.018	-12.179
Abrus precatorius	131.018	-12.1653
Abrus precatorius	136.782	-12.1614
Abrus precatorius	131.311	-12.153
Abrus precatorius	132.67	-12.1497
Abrus precatorius	135.447	-12.1478
Abrus precatorius	134.185	-12.1319
Abrus precatorius	134.911	-12.1183
Abrus precatorius	132.418	-12.1154
Abrus precatorius	136.002	-12.1111
Abrus precatorius	132.56	-12.0886
Abrus precatorius	132.904	-12.0832
Abrus precatorius	136.178	-12.077
Abrus precatorius	135.551	-12.0653
Abrus precatorius	135.769	-12.0523
Abrus precatorius	136.451	-12.0006
Abrus precatorius	136.451	-11.9986
Abrus precatorius	135.642	-11.9756
Abrus precatorius	135.718	-11.9486
Abrus precatorius	136.532	-11.9189
Abrus precatorius	130.937	-11.9177
Abrus precatorius	135.148	-11.9086
Abrus precatorius	133.407	-11.8986
Abrus precatorius	135.978	-11.8589
Abrus precatorius	131.035	-11.8486
Abrus precatorius	130.864	-11.8287
Abrus precatorius	130.578	-11.8205
Abrus precatorius	130.76	-11.8176
Abrus precatorius	136.481	-11.8158
Abrus precatorius	130.128	-11.8147
Abrus precatorius	142.35	-11.8
Abrus precatorius	135.935	-11.7967
Abrus precatorius	130.384	-11.7953
Abrus precatorius	130.27	-11.7922
Abrus precatorius	133.178	-11.758
Abrus precatorius	131.217	-11.7566
Abrus precatorius	133.159	-11.7181
Abrus precatorius	132.567	-11.7074
Abrus precatorius	136.134	-11.7046
Abrus precatorius	130.644	-11.6565
Abrus precatorius	130.327	-11.6505
Abrus precatorius	136.203	-11.6368
Abrus precatorius	131.422	-11.6089
Abrus precatorius	142.859	-11.5902
Abrus precatorius	132.301	-11.5898
Abrus precatorius	132.118	-11.5775
Abrus precatorius	133.082	-11.5775
Abrus precatorius	132.935	-11.5486
Abrus precatorius	133.397	-11.5337
Abrus precatorius	136.413	-11.5184
Abrus precatorius	40.05	-11.5
Abrus precatorius	130.19	-11.488
Abrus precatorius	130.153	-11.4871
Abrus precatorius	133.033	-11.4868
Abrus precatorius	132.199	-11.4737
Abrus precatorius	131.496	-11.4723
Abrus precatorius	131.523	-11.4694
Abrus precatorius	130.689	-11.4673
Abrus precatorius	131.033	-11.4567
Abrus precatorius	130.464	-11.4405
Abrus precatorius	136.525	-11.4343
Abrus precatorius	130.593	-11.4298
Abrus precatorius	131.211	-11.4159
Abrus precatorius	132.939	-11.3714
Abrus precatorius	132.153	-11.3621
Abrus precatorius	132.497	-11.3345
Abrus precatorius	131.042	-11.3207
Abrus precatorius	130.656	-11.3206
Abrus precatorius	131.179	-11.3203
Abrus precatorius	132.395	-11.302
Abrus precatorius	130.5	-11.3
Abrus precatorius	131.5	-11.3
Abrus precatorius	131.854	-11.2825
Abrus precatorius	142.926	-11.2402
Abrus precatorius	132.228	-11.183
Abrus precatorius	136.718	-11.1819
Abrus precatorius	132.491	-11.1614
Abrus precatorius	132.146	-11.1543
Abrus precatorius	132.575	-11.1481
Abrus precatorius	132.191	-11.1452
Abrus precatorius	132.984	-11.0819
Abrus precatorius	136.747	-11.0159
Abrus precatorius	132.827	-10.9866
Abrus precatorius	142.418	-10.9152
Abrus precatorius	40.4833	-10.8
Abrus precatorius	142.533	-10.7
Abrus precatorius	150	-10.5833
Abrus precatorius	142.167	-10.5833
Abrus precatorius	142.15	-10.5667
Abrus precatorius	-56.265	-10.5553
Abrus precatorius	-54.4667	-10.4167
Abrus precatorius	123.45	-10.32
Abrus precatorius	142.215	-10.2367
Abrus precatorius	-59.4078	-10.2236
Abrus precatorius	149.383	-10.1833
Abrus precatorius	39.19	-10.16
Abrus precatorius	142.117	-10.1167
Abrus precatorius	148.175	-10.0917
Abrus precatorius	39.44	-9.94
Abrus precatorius	144.043	-9.92351
Abrus precatorius	143.426	-9.75685
Abrus precatorius	39.53	-9.73
Abrus precatorius	39.39	-9.66
Abrus precatorius	147.342	-9.59167
Abrus precatorius	147.333	-9.58333
Abrus precatorius	143.75	-9.5833
Abrus precatorius	147.167	-9.5
Abrus precatorius	147.417	-9.41667
Abrus precatorius	13.625	-9.375
Abrus precatorius	147.333	-9.33333
Abrus precatorius	38.99	-9.27
Abrus precatorius	147.008	-9.25833
Abrus precatorius	147	-9.25
Abrus precatorius	-64.3728	-8.65917
Abrus precatorius	36.51	-8.58
Abrus precatorius	36.49	-8.57
Abrus precatorius	125.503	-8.56572
Abrus precatorius	38.93	-8.35
Abrus precatorius	38.96	-8.32
Abrus precatorius	131.533	-7.71667
Abrus precatorius	126.317	-7.7
Abrus precatorius	36.25	-7.67
Abrus precatorius	39.28	-7.67
Abrus precatorius	141.25	-7.58333
Abrus precatorius	146.658	-7.175
Abrus precatorius	39.08	-6.97
Abrus precatorius	38.81	-6.9
Abrus precatorius	31.18	-6.88
Abrus precatorius	147.008	-6.75833
Abrus precatorius	147	-6.75
Abrus precatorius	147.008	-6.625
Abrus precatorius	147	-6.6167
Abrus precatorius	146.75	-6.58333
Abrus precatorius	36.59	-6.5
Abrus precatorius	37.4	-6.5
Abrus precatorius	-34.9786	-6.49361
Abrus precatorius	38.41	-6.49
Abrus precatorius	39.5	-6.49
Abrus precatorius	39.15	-6.48
Abrus precatorius	-35.0078	-6.36944
Abrus precatorius	38.4823	-6.2912
Abrus precatorius	38.57	-6.28
Abrus precatorius	35.48	-6.2
Abrus precatorius	37.6	-6.15
Abrus precatorius	-78.58	-5.92
Abrus precatorius	15.0667	-5.85
Abrus precatorius	147.092	-5.34167
Abrus precatorius	147.083	-5.33333
Abrus precatorius	38.3	-5.27
Abrus precatorius	38.9	-5.22
Abrus precatorius	36.34	-5.17
Abrus precatorius	18.8	-5.03333
Abrus precatorius	38.69	-4.99
Abrus precatorius	39.01	-4.84
Abrus precatorius	34.45	-4.77
Abrus precatorius	38.35	-4.58
Abrus precatorius	152.417	-4.16667
Abrus precatorius	37.94	-4.16
Abrus precatorius	29.35	-3.53333
Abrus precatorius	-60.92	-3.46611
Abrus precatorius	29.35	-3.38333
Abrus precatorius	37.3629	-3.3781
Abrus precatorius	29.21	-3.32
Abrus precatorius	130.467	-3.1
Abrus precatorius	37.9667	-2.4167
Abrus precatorius	13.2833	-1.66667
Abrus precatorius	13.35	-1.66667
Abrus precatorius	-46.2928	-1.20861
Abrus precatorius	13.8307	-0.77733
Abrus precatorius	8.78333	-0.71667
Abrus precatorius	34.55	-0.53333
Abrus precatorius	25.11	0.29
Abrus precatorius	9.53	0.35
Abrus precatorius	9.45	0.41667
Abrus precatorius	24.27	0.46
Abrus precatorius	25.1833	0.48333
Abrus precatorius	25.2	0.51667
Abrus precatorius	24.45	0.76667
Abrus precatorius	127.684	0.87499
Abrus precatorius	125.167	1.55
Abrus precatorius	128.279	2.00812
Abrus precatorius	12.0167	2.18333
Abrus precatorius	-59.3	2.33
Abrus precatorius	-72.8167	2.35
Abrus precatorius	-59.52	2.82
Abrus precatorius	9.91667	2.93333
Abrus precatorius	12.821	3.19
Abrus precatorius	-59.65	3.3
Abrus precatorius	-52.0333	3.5667
Abrus precatorius	11.5833	3.61667
Abrus precatorius	-6.86667	4.66667
Abrus precatorius	-58.7017	4.7364
Abrus precatorius	39.3167	4.78333
Abrus precatorius	-6.45	4.8
Abrus precatorius	-52.2708	4.9073
Abrus precatorius	-2.434	4.99517
Abrus precatorius	-4.27	5.24
Abrus precatorius	-2.74	5.26
Abrus precatorius	-52.5883	5.2833
Abrus precatorius	-52.9217	5.3383
Abrus precatorius	25.37	5.37
Abrus precatorius	-4.45	5.4
Abrus precatorius	-4.53333	5.41667
Abrus precatorius	-53.0667	5.4167
Abrus precatorius	-9.56667	5.46667
Abrus precatorius	-4.03333	5.48333
Abrus precatorius	-0.06667	5.6
Abrus precatorius	-53.9	5.7383
Abrus precatorius	14.0833	5.76667
Abrus precatorius	-7.45	5.95
Abrus precatorius	-8	6.06667
Abrus precatorius	-5.93333	6.13333
Abrus precatorius	1.24389	6.21056
Abrus precatorius	-5.02217	6.21667
Abrus precatorius	-10.7	6.23333
Abrus precatorius	1.81077	6.28753
Abrus precatorius	-3.46667	6.3
Abrus precatorius	2.32778	6.34889
Abrus precatorius	2.4333	6.35
Abrus precatorius	2.0833	6.3666
Abrus precatorius	-0.29	6.39
Abrus precatorius	2.633	6.416
Abrus precatorius	1.16667	6.5
Abrus precatorius	1.53333	6.51667
Abrus precatorius	37.8	6.53333
Abrus precatorius	-75.8215	6.5587
Abrus precatorius	-10.7833	6.58333
Abrus precatorius	2	6.61667
Abrus precatorius	-57.92	6.63
Abrus precatorius	37.18	6.65
Abrus precatorius	-11.3522	6.738
Abrus precatorius	158.332	6.847
Abrus precatorius	2.0833	6.85
Abrus precatorius	2.48234	6.89683
Abrus precatorius	2.50069	6.90028
Abrus precatorius	2.6833	6.9666
Abrus precatorius	-1.26	7.01
Abrus precatorius	1.96967	7.01817
Abrus precatorius	100.533	7.066
Abrus precatorius	-58.48	7.08
Abrus precatorius	2.4833	7.0833
Abrus precatorius	-1.16	7.12
Abrus precatorius	3.83333	7.13333
Abrus precatorius	100.333	7.16667
Abrus precatorius	2.0666	7.2
Abrus precatorius	-8.98333	7.23333
Abrus precatorius	-2.35	7.27
Abrus precatorius	-10.0667	7.28333
Abrus precatorius	-7.55	7.4
Abrus precatorius	2.01667	7.4
Abrus precatorius	-3.82861	7.42194
Abrus precatorius	3.9	7.45
Abrus precatorius	2.425	7.48333
Abrus precatorius	-9.26667	7.64333
Abrus precatorius	-5.03333	7.68333
Abrus precatorius	34.35	8.15
Abrus precatorius	-2.27	8.25
Abrus precatorius	34.5833	8.25
Abrus precatorius	-76.77	8.27
Abrus precatorius	1.84472	8.37417
Abrus precatorius	14.5167	8.4
Abrus precatorius	2.2956	8.5831
Abrus precatorius	-3.78951	8.76947
Abrus precatorius	7.35	9.01
Abrus precatorius	7.58333	9.01667
Abrus precatorius	36.1	9.02
Abrus precatorius	36.1667	9.03333
Abrus precatorius	2.3	9.05
Abrus precatorius	13.4686	9.06694
Abrus precatorius	-77.88	9.12
Abrus precatorius	23.23	9.17
Abrus precatorius	-78.05	9.23
Abrus precatorius	2.483	9.316
Abrus precatorius	13.4833	9.33333
Abrus precatorius	2.615	9.33833
Abrus precatorius	100.027	9.3724
Abrus precatorius	0.85	9.38333
Abrus precatorius	-79.07	9.45
Abrus precatorius	9.45	9.6667
Abrus precatorius	-83.04	9.96
Abrus precatorius	-4.82113	10.0116
Abrus precatorius	1.49385	10.0724
Abrus precatorius	124.035	10.26
Abrus precatorius	-75.53	10.33
Abrus precatorius	-1.06	10.55
Abrus precatorius	-75.4	10.6
Abrus precatorius	-83.59	10.79
Abrus precatorius	-68.33	10.83
Abrus precatorius	0.2	10.8667
Abrus precatorius	-83.77	10.93
Abrus precatorius	-74.5367	10.9858
Abrus precatorius	-5.11667	11.05
Abrus precatorius	-0.3	11.7
Abrus precatorius	109.19	11.73
Abrus precatorius	15.0333	11.95
Abrus precatorius	-83.03	12.17
Abrus precatorius	-82.97	12.28
Abrus precatorius	121.45	12.35
Abrus precatorius	-1.51667	12.3667
Abrus precatorius	-16.22	12.68
Abrus precatorius	-85.6667	12.75
Abrus precatorius	-83.53	12.83
Abrus precatorius	-13.3	13.016
Abrus precatorius	-12.716	13.05
Abrus precatorius	-13.133	13.316
Abrus precatorius	-16.4667	13.65
Abrus precatorius	-16.5	13.666
Abrus precatorius	-83.4	14.02
Abrus precatorius	120.647	14.215
Abrus precatorius	121.167	14.85
Abrus precatorius	-17.083	14.916
Abrus precatorius	-61.4643	15.5842
Abrus precatorius	-86.85	15.7
Abrus precatorius	-86.77	15.73
Abrus precatorius	-86.5	15.78
Abrus precatorius	-84.56	15.78
Abrus precatorius	-88.75	15.83
Abrus precatorius	-88.9	16.17
Abrus precatorius	-86.5	16.3333
Abrus precatorius	-86.43	16.35
Abrus precatorius	-88.4	16.5
Abrus precatorius	-88.78	17.25
Abrus precatorius	-88.314	17.3359
Abrus precatorius	-62.9711	17.4753
Abrus precatorius	-88.35	17.55
Abrus precatorius	-64.77	17.73
Abrus precatorius	-64.87	17.77
Abrus precatorius	-77.37	17.85
Abrus precatorius	-76.32	17.9
Abrus precatorius	-66.2233	17.9556
Abrus precatorius	-66.1658	17.9572
Abrus precatorius	-67.121	18.0026
Abrus precatorius	-66.1331	18.0428
Abrus precatorius	-66.3	18.08
Abrus precatorius	-65.4167	18.125
Abrus precatorius	-67.1406	18.1972
Abrus precatorius	-89.453	18.229
Abrus precatorius	109.512	18.2526
Abrus precatorius	109.38	18.3
Abrus precatorius	-65.3014	18.305
Abrus precatorius	-64.8564	18.3397
Abrus precatorius	-70.62	18.35
Abrus precatorius	-65.9578	18.3828
Abrus precatorius	-93.2	18.383
Abrus precatorius	-65.7783	18.4004
Abrus precatorius	-70.72	18.42
Abrus precatorius	-66.4925	18.4294
Abrus precatorius	-66.068	18.4488
Abrus precatorius	-78.17	18.45
Abrus precatorius	-66.5389	18.4525
Abrus precatorius	-69.65	18.47
Abrus precatorius	-70.1	18.48
Abrus precatorius	-69.85	18.48
Abrus precatorius	-72.15	18.65
Abrus precatorius	-96.017	18.717
Abrus precatorius	-95.75	18.783
Abrus precatorius	-95.933	18.9
Abrus precatorius	-96.15	19.183
Abrus precatorius	-69.18	19.28
Abrus precatorius	-96.493	19.31
Abrus precatorius	121.467	19.32
Abrus precatorius	-96.483	19.483
Abrus precatorius	-96.417	19.65
Abrus precatorius	-88.283	19.783
Abrus precatorius	-88.001	19.892
Abrus precatorius	-89.533	20.167
Abrus precatorius	-97.93	20.22
Abrus precatorius	-88.9	20.6
Abrus precatorius	-88.233	20.7
Abrus precatorius	-89.02	20.93
Abrus precatorius	120.836	21.9147
Abrus precatorius	120.823	21.9233
Abrus precatorius	120.748	22.0992
Abrus precatorius	120.684	22.1958
Abrus precatorius	120.658	22.2758
Abrus precatorius	120.356	22.3472
Abrus precatorius	120.282	22.6275
Abrus precatorius	120.408	22.6514
Abrus precatorius	120.48	22.6706
Abrus precatorius	120.285	22.6867
Abrus precatorius	120.997	22.6961
Abrus precatorius	121.119	22.7739
Abrus precatorius	100.971	22.7778
Abrus precatorius	110.621	22.8456
Abrus precatorius	-81.333	22.8525
Abrus precatorius	120.202	22.9892
Abrus precatorius	120.135	23.0192
Abrus precatorius	120.243	23.0331
Abrus precatorius	120.162	23.1694
Abrus precatorius	120.355	23.2175
Abrus precatorius	121.415	23.2453
Abrus precatorius	102.016	23.6138
Abrus precatorius	106.619	23.9022
Abrus precatorius	120.585	24.1142
Abrus precatorius	121.614	24.1456
Abrus precatorius	120.588	24.4031
Abrus precatorius	120.676	24.4883
Abrus precatorius	121.692	24.6533
Abrus precatorius	121.506	25.0272
Abrus precatorius	98.4667	25.0333
Abrus precatorius	-80.4778	25.4683
Abrus precatorius	-80.2686	25.7211
Abrus precatorius	-80.1583	26.425
Abrus precatorius	-82.0979	26.4395
Abrus precatorius	76.4123	27.3644
Abrus precatorius	-82.73	27.92
Abrus precatorius	77.9161	30.0802
Abrus precatorius	46.9	-25
Abrus precatorius	144.4	-17
Abrus precatorius	136.2	-16
Abrus precatorius	124.933	-15
Abrus precatorius	125.2	-15
Abrus precatorius	126.6	-15
Abrus precatorius	-38.9	-14
Abrus precatorius	126.2	-14
Abrus precatorius	-51	-12
Abrus precatorius	133.183	-12
Abrus precatorius	134.2	-12
Abrus precatorius	38.4	-8
Abrus precatorius	38.5	-5
Abrus precatorius	39.5833	-4
Abrus precatorius	120	-1
Acacia farnesiana	147.318	-42.8653
Acacia farnesiana	144.979	-37.8319
Acacia farnesiana	146.901	-36.0653
Acacia farnesiana	145.6	-35.4
Acacia farnesiana	145.5	-35.35
Acacia farnesiana	145.73	-35.35
Acacia farnesiana	145.5	-35.3
Acacia farnesiana	149.129	-35.282
Acacia farnesiana	145.72	-35.08
Acacia farnesiana	147.2	-34.82
Acacia farnesiana	146.55	-34.75
Acacia farnesiana	-58.45	-34.62
Acacia farnesiana	146	-34.5
Acacia farnesiana	115.067	-33.95
Acacia farnesiana	151.1	-33.8
Acacia farnesiana	115.987	-33.7717
Acacia farnesiana	150.76	-33.75
Acacia farnesiana	150.827	-33.6486
Acacia farnesiana	150.8	-33.5
Acacia farnesiana	151.25	-33.5
Acacia farnesiana	146.132	-33.2354
Acacia farnesiana	148.5	-33.22
Acacia farnesiana	147.083	-33.1
Acacia farnesiana	148.5	-33.1
Acacia farnesiana	151.1	-32.75
Acacia farnesiana	151.55	-32.73
Acacia farnesiana	151.2	-32.6
Acacia farnesiana	151.6	-32.6
Acacia farnesiana	148.902	-32.5529
Acacia farnesiana	136.72	-32.55
Acacia farnesiana	137.806	-32.5098
Acacia farnesiana	136.7	-32.5
Acacia farnesiana	151.2	-32.5
Acacia farnesiana	150.959	-32.3906
Acacia farnesiana	150.68	-32.38
Acacia farnesiana	150.7	-32.3
Acacia farnesiana	148.62	-32.25
Acacia farnesiana	149.1	-32.13
Acacia farnesiana	150.83	-32.13
Acacia farnesiana	150.85	-32.1
Acacia farnesiana	150.567	-31.9
Acacia farnesiana	150.6	-31.8
Acacia farnesiana	144.92	-31.58
Acacia farnesiana	145.83	-31.58
Acacia farnesiana	147.18	-31.57
Acacia farnesiana	145.867	-31.5333
Acacia farnesiana	152.732	-31.531
Acacia farnesiana	144.9	-31.5
Acacia farnesiana	145.8	-31.5
Acacia farnesiana	147.2	-31.5
Acacia farnesiana	145.9	-31.4
Acacia farnesiana	147.554	-31.3537
Acacia farnesiana	147.495	-31.3016
Acacia farnesiana	116	-31.2
Acacia farnesiana	116.083	-31.1833
Acacia farnesiana	150.93	-31.1
Acacia farnesiana	146.72	-31.03
Acacia farnesiana	115.6	-31
Acacia farnesiana	115.65	-30.9333
Acacia farnesiana	116.65	-30.9333
Acacia farnesiana	150.83	-30.92
Acacia farnesiana	146.7	-30.9
Acacia farnesiana	150.8	-30.8
Acacia farnesiana	150.077	-30.7388
Acacia farnesiana	152.3	-30.6
Acacia farnesiana	149.892	-30.4014
Acacia farnesiana	116	-30.4
Acacia farnesiana	150.688	-30.3819
Acacia farnesiana	144.493	-30.3733
Acacia farnesiana	149.78	-30.32
Acacia farnesiana	144.533	-30.3167
Acacia farnesiana	115.035	-30.3033
Acacia farnesiana	116.05	-30.3
Acacia farnesiana	150.17	-30.27
Acacia farnesiana	150.16	-30.26
Acacia farnesiana	149.1	-30.23
Acacia farnesiana	149.45	-30.22
Acacia farnesiana	149.584	-30.2058
Acacia farnesiana	116	-30.2
Acacia farnesiana	139.7	-30.2
Acacia farnesiana	149.7	-30.1449
Acacia farnesiana	148.97	-30.12
Acacia farnesiana	139.833	-30.1167
Acacia farnesiana	140.133	-30.1167
Acacia farnesiana	149.084	-30.104
Acacia farnesiana	149.5	-30.1
Acacia farnesiana	148.744	-30.0275
Acacia farnesiana	149.188	-29.9821
Acacia farnesiana	149.891	-29.9784
Acacia farnesiana	149.637	-29.9713
Acacia farnesiana	146.85	-29.97
Acacia farnesiana	146.817	-29.95
Acacia farnesiana	149.435	-29.9409
Acacia farnesiana	30.875	-29.875
Acacia farnesiana	31.125	-29.875
Acacia farnesiana	150.571	-29.8689
Acacia farnesiana	138.217	-29.8667
Acacia farnesiana	149.711	-29.8567
Acacia farnesiana	149.619	-29.8305
Acacia farnesiana	149.344	-29.8233
Acacia farnesiana	148.317	-29.82
Acacia farnesiana	149.788	-29.817
Acacia farnesiana	148.901	-29.8153
Acacia farnesiana	149.888	-29.8133
Acacia farnesiana	150.614	-29.7951
Acacia farnesiana	148.798	-29.7829
Acacia farnesiana	151.12	-29.77
Acacia farnesiana	150.118	-29.7624
Acacia farnesiana	141.868	-29.732
Acacia farnesiana	150.223	-29.7288
Acacia farnesiana	149.228	-29.6924
Acacia farnesiana	150.455	-29.6873
Acacia farnesiana	148.574	-29.6798
Acacia farnesiana	149.234	-29.6548
Acacia farnesiana	149.152	-29.6532
Acacia farnesiana	150.814	-29.6487
Acacia farnesiana	150.015	-29.6417
Acacia farnesiana	150.381	-29.6361
Acacia farnesiana	149.803	-29.6349
Acacia farnesiana	149.436	-29.634
Acacia farnesiana	138.067	-29.6333
Acacia farnesiana	149.533	-29.6318
Acacia farnesiana	139	-29.6
Acacia farnesiana	141.9	-29.6
Acacia farnesiana	149.9	-29.6
Acacia farnesiana	139.05	-29.5833
Acacia farnesiana	139.35	-29.5833
Acacia farnesiana	150.619	-29.5767
Acacia farnesiana	150.294	-29.5565
Acacia farnesiana	148.58	-29.55
Acacia farnesiana	152.73	-29.55
Acacia farnesiana	148.892	-29.537
Acacia farnesiana	151.57	-29.52
Acacia farnesiana	148.6	-29.5
Acacia farnesiana	149.8	-29.5
Acacia farnesiana	149.917	-29.5
Acacia farnesiana	150.6	-29.5
Acacia farnesiana	152.7	-29.5
Acacia farnesiana	150.13	-29.496
Acacia farnesiana	148.851	-29.486
Acacia farnesiana	150.93	-29.4782
Acacia farnesiana	149.533	-29.4667
Acacia farnesiana	150.45	-29.4632
Acacia farnesiana	149.183	-29.4576
Acacia farnesiana	144.05	-29.4523
Acacia farnesiana	150.256	-29.4199
Acacia farnesiana	149.029	-29.4127
Acacia farnesiana	151.6	-29.4
Acacia farnesiana	149.463	-29.3976
Acacia farnesiana	30.375	-29.375
Acacia farnesiana	142.594	-29.364
Acacia farnesiana	150.347	-29.3319
Acacia farnesiana	151.1	-29.33
Acacia farnesiana	149.62	-29.3294
Acacia farnesiana	149.308	-29.3283
Acacia farnesiana	149.434	-29.3274
Acacia farnesiana	150.698	-29.3188
Acacia farnesiana	150	-29.3038
Acacia farnesiana	149.785	-29.2772
Acacia farnesiana	149.119	-29.2171
Acacia farnesiana	150.087	-29.2071
Acacia farnesiana	151.333	-29.2
Acacia farnesiana	149.268	-29.166
Acacia farnesiana	149.754	-29.1615
Acacia farnesiana	150.608	-29.1394
Acacia farnesiana	149.47	-29.13
Acacia farnesiana	147.45	-29.12
Acacia farnesiana	147.92	-29.12
Acacia farnesiana	149.9	-29.1
Acacia farnesiana	150.1	-29.1
Acacia farnesiana	149.643	-29.0835
Acacia farnesiana	147.75	-29.08
Acacia farnesiana	150.72	-29.0596
Acacia farnesiana	148.856	-29.0488
Acacia farnesiana	150.204	-29.0334
Acacia farnesiana	150.668	-28.9984
Acacia farnesiana	149.955	-28.9971
Acacia farnesiana	150.094	-28.9893
Acacia farnesiana	153.296	-28.9789
Acacia farnesiana	150.634	-28.9451
Acacia farnesiana	149.661	-28.9385
Acacia farnesiana	149.161	-28.9306
Acacia farnesiana	149.804	-28.9084
Acacia farnesiana	136.167	-28.9
Acacia farnesiana	151.234	-28.8962
Acacia farnesiana	150.237	-28.8429
Acacia farnesiana	150.069	-28.8303
Acacia farnesiana	149.264	-28.8281
Acacia farnesiana	149.716	-28.806
Acacia farnesiana	150.8	-28.8
Acacia farnesiana	151.2	-28.8
Acacia farnesiana	151.163	-28.7997
Acacia farnesiana	138.554	-28.7978
Acacia farnesiana	150.408	-28.7633
Acacia farnesiana	150.659	-28.7541
Acacia farnesiana	149.521	-28.7357
Acacia farnesiana	149.475	-28.7235
Acacia farnesiana	149.997	-28.7152
Acacia farnesiana	148.884	-28.7106
Acacia farnesiana	150.278	-28.7102
Acacia farnesiana	150.269	-28.664
Acacia farnesiana	150.682	-28.6628
Acacia farnesiana	151.188	-28.6519
Acacia farnesiana	135.918	-28.6487
Acacia farnesiana	150.038	-28.6357
Acacia farnesiana	-54.55	-28.6333
Acacia farnesiana	148.681	-28.6301
Acacia farnesiana	24.875	-28.625
Acacia farnesiana	150.35	-28.62
Acacia farnesiana	148.9	-28.6
Acacia farnesiana	149.561	-28.5748
Acacia farnesiana	148.13	-28.5457
Acacia farnesiana	149.445	-28.5182
Acacia farnesiana	150.3	-28.5
Acacia farnesiana	150.4	-28.5
Acacia farnesiana	148.422	-28.4868
Acacia farnesiana	139.083	-28.3333
Acacia farnesiana	145.667	-28.0667
Acacia farnesiana	152.959	-28.0401
Acacia farnesiana	143.8	-28.0167
Acacia farnesiana	152.972	-27.9903
Acacia farnesiana	136.44	-27.9795
Acacia farnesiana	146.151	-27.9637
Acacia farnesiana	136.526	-27.9176
Acacia farnesiana	152.751	-27.9151
Acacia farnesiana	135.743	-27.837
Acacia farnesiana	135.72	-27.82
Acacia farnesiana	151.367	-27.8167
Acacia farnesiana	140.8	-27.8
Acacia farnesiana	142.534	-27.7487
Acacia farnesiana	152.743	-27.7234
Acacia farnesiana	135.857	-27.6983
Acacia farnesiana	153.25	-27.6833
Acacia farnesiana	140.776	-27.6664
Acacia farnesiana	114.23	-27.65
Acacia farnesiana	152.6	-27.65
Acacia farnesiana	152.909	-27.6234
Acacia farnesiana	152.745	-27.6023
Acacia farnesiana	141.1	-27.6
Acacia farnesiana	142.331	-27.5887
Acacia farnesiana	152.418	-27.5817
Acacia farnesiana	135.45	-27.55
Acacia farnesiana	142.094	-27.5162
Acacia farnesiana	142.627	-27.4585
Acacia farnesiana	117.9	-27.4333
Acacia farnesiana	151.617	-27.4333
Acacia farnesiana	152.084	-27.4151
Acacia farnesiana	153.084	-27.4151
Acacia farnesiana	116.8	-27.4
Acacia farnesiana	146.6	-27.3667
Acacia farnesiana	116.867	-27.3667
Acacia farnesiana	140.686	-27.3436
Acacia farnesiana	142.483	-27.2667
Acacia farnesiana	151.251	-27.2484
Acacia farnesiana	151.418	-27.2484
Acacia farnesiana	152.442	-27.2375
Acacia farnesiana	151.149	-27.2354
Acacia farnesiana	151.643	-27.2234
Acacia farnesiana	-58.97	-27.19
Acacia farnesiana	140.783	-27.1667
Acacia farnesiana	140.783	-27.1666
Acacia farnesiana	151.25	-27.16
Acacia farnesiana	140.617	-27.0764
Acacia farnesiana	117	-27
Acacia farnesiana	151.626	-26.9901
Acacia farnesiana	151.22	-26.97
Acacia farnesiana	116.937	-26.9697
Acacia farnesiana	150.144	-26.9281
Acacia farnesiana	140.804	-26.8812
Acacia farnesiana	140.881	-26.8768
Acacia farnesiana	118.167	-26.8667
Acacia farnesiana	140.708	-26.8016
Acacia farnesiana	118.2	-26.8
Acacia farnesiana	150.6	-26.8
Acacia farnesiana	140.518	-26.7987
Acacia farnesiana	146.095	-26.7921
Acacia farnesiana	141.085	-26.7485
Acacia farnesiana	140.5	-26.7
Acacia farnesiana	135.556	-26.6931
Acacia farnesiana	140.646	-26.6559
Acacia farnesiana	143.679	-26.5905
Acacia farnesiana	148.084	-26.5818
Acacia farnesiana	148.584	-26.5818
Acacia farnesiana	148.918	-26.5818
Acacia farnesiana	149.251	-26.5818
Acacia farnesiana	148.78	-26.57
Acacia farnesiana	140.4	-26.5333
Acacia farnesiana	147.267	-26.5167
Acacia farnesiana	135.467	-26.5167
Acacia farnesiana	148.8	-26.5
Acacia farnesiana	135.48	-26.47
Acacia farnesiana	135.522	-26.4622
Acacia farnesiana	143.8	-26.4602
Acacia farnesiana	135.167	-26.45
Acacia farnesiana	146.251	-26.4151
Acacia farnesiana	147.084	-26.4151
Acacia farnesiana	117.4	-26.4
Acacia farnesiana	149.617	-26.4
Acacia farnesiana	117.333	-26.3667
Acacia farnesiana	148.576	-26.3234
Acacia farnesiana	146.3	-26.3
Acacia farnesiana	152.084	-26.2484
Acacia farnesiana	140.945	-26.2394
Acacia farnesiana	140.441	-26.2259
Acacia farnesiana	122	-26.2
Acacia farnesiana	135.659	-26.1988
Acacia farnesiana	140.854	-26.1529
Acacia farnesiana	139.391	-26.1298
Acacia farnesiana	117.5	-26.1167
Acacia farnesiana	121.933	-26.1167
Acacia farnesiana	148.16	-26.0901
Acacia farnesiana	135.25	-26.0667
Acacia farnesiana	116.95	-26.0333
Acacia farnesiana	117.25	-26.0333
Acacia farnesiana	152.059	-25.9734
Acacia farnesiana	32.5944	-25.9672
Acacia farnesiana	122.433	-25.9167
Acacia farnesiana	139.085	-25.9152
Acacia farnesiana	152.584	-25.9151
Acacia farnesiana	139.334	-25.8987
Acacia farnesiana	-54.41	-25.88
Acacia farnesiana	139.65	-25.8167
Acacia farnesiana	139.4	-25.8
Acacia farnesiana	146.579	-25.7961
Acacia farnesiana	139.917	-25.7167
Acacia farnesiana	140.616	-25.689
Acacia farnesiana	139.349	-25.6296
Acacia farnesiana	28.125	-25.625
Acacia farnesiana	118.8	-25.6
Acacia farnesiana	150.918	-25.5818
Acacia farnesiana	120.823	-25.5516
Acacia farnesiana	152.05	-25.53
Acacia farnesiana	143.501	-25.4985
Acacia farnesiana	146.501	-25.4984
Acacia farnesiana	151.786	-25.4774
Acacia farnesiana	-57.551	-25.472
Acacia farnesiana	152.05	-25.4667
Acacia farnesiana	142.52	-25.42
Acacia farnesiana	144.917	-25.4167
Acacia farnesiana	141.418	-25.4152
Acacia farnesiana	145.418	-25.4151
Acacia farnesiana	150.084	-25.4151
Acacia farnesiana	-55.82	-25.41
Acacia farnesiana	142.758	-25.3755
Acacia farnesiana	142.05	-25.37
Acacia farnesiana	151.12	-25.37
Acacia farnesiana	141.9	-25.3667
Acacia farnesiana	144.834	-25.3318
Acacia farnesiana	139.49	-25.3135
Acacia farnesiana	142.1	-25.3
Acacia farnesiana	142.5	-25.3
Acacia farnesiana	151.1	-25.3
Acacia farnesiana	115.757	-25.2839
Acacia farnesiana	116.8	-25.2
Acacia farnesiana	117	-25.2
Acacia farnesiana	145.867	-25.1667
Acacia farnesiana	45.05	-25.1667
Acacia farnesiana	46.0833	-25.1667
Acacia farnesiana	116.941	-25.155
Acacia farnesiana	31.125	-25.125
Acacia farnesiana	148.251	-25.0818
Acacia farnesiana	113.658	-25.0536
Acacia farnesiana	46.9833	-25.0333
Acacia farnesiana	144.084	-25.032
Acacia farnesiana	146.917	-25
Acacia farnesiana	151.143	-24.9734
Acacia farnesiana	146.38	-24.95
Acacia farnesiana	139.65	-24.9371
Acacia farnesiana	144.017	-24.9167
Acacia farnesiana	134.251	-24.8987
Acacia farnesiana	113.66	-24.8905
Acacia farnesiana	113.667	-24.8833
Acacia farnesiana	146.25	-24.88
Acacia farnesiana	152.35	-24.87
Acacia farnesiana	150.066	-24.8601
Acacia farnesiana	114.583	-24.85
Acacia farnesiana	140.647	-24.8313
Acacia farnesiana	144.824	-24.8247
Acacia farnesiana	144.109	-24.8235
Acacia farnesiana	152.176	-24.8234
Acacia farnesiana	45.6667	-24.8167
Acacia farnesiana	113.6	-24.8
Acacia farnesiana	114.6	-24.8
Acacia farnesiana	146.3	-24.8
Acacia farnesiana	152.4	-24.8
Acacia farnesiana	145.084	-24.7485
Acacia farnesiana	44.7	-24.7
Acacia farnesiana	45.0667	-24.7
Acacia farnesiana	133.363	-24.6936
Acacia farnesiana	113.8	-24.6833
Acacia farnesiana	145	-24.6667
Acacia farnesiana	150.12	-24.6295
Acacia farnesiana	132.784	-24.614
Acacia farnesiana	113.8	-24.6
Acacia farnesiana	133.251	-24.5819
Acacia farnesiana	113.92	-24.58
Acacia farnesiana	133.098	-24.5727
Acacia farnesiana	145.767	-24.5667
Acacia farnesiana	135.735	-24.5486
Acacia farnesiana	132.4	-24.5333
Acacia farnesiana	46.62	-24.52
Acacia farnesiana	150.187	-24.5031
Acacia farnesiana	113.9	-24.5
Acacia farnesiana	133.3	-24.5
Acacia farnesiana	139.707	-24.4968
Acacia farnesiana	150.128	-24.4731
Acacia farnesiana	147.908	-24.4661
Acacia farnesiana	132.068	-24.4566
Acacia farnesiana	145.533	-24.45
Acacia farnesiana	145.47	-24.43
Acacia farnesiana	115.083	-24.4167
Acacia farnesiana	150.532	-24.3695
Acacia farnesiana	44.5167	-24.35
Acacia farnesiana	145.4	-24.3
Acacia farnesiana	131.525	-24.2961
Acacia farnesiana	148.049	-24.2933
Acacia farnesiana	131.754	-24.2702
Acacia farnesiana	150.611	-24.2275
Acacia farnesiana	148.366	-24.2195
Acacia farnesiana	116.4	-24.2
Acacia farnesiana	133.239	-24.1722
Acacia farnesiana	132.833	-24.1667
Acacia farnesiana	132.897	-24.1594
Acacia farnesiana	131.571	-24.1582
Acacia farnesiana	116.401	-24.1536
Acacia farnesiana	132.829	-24.1274
Acacia farnesiana	148.08	-24.12
[truncated: 739,115+ more rows]
